# Supplementary material for: Upregulation of the lncRNA MEG3 in Metastatic Hepatoblastoma
Source: Cells. 2026 Feb 18;15(4):361. doi: 10.3390/cells15040361 (PMC12939016; doi:10.3390/cells15040361)
Supplement: Supplementary file 1 [file cells-15-00361-s001.zip]

Archive with 1 entries (1 files):
- cells-4140601-supplementary.xlsx
