# Supplementary material for: Upregulation of the lncRNA MEG3 in Metastatic Hepatoblastoma
Source: Cells. 2026 Feb 18;15(4):361. doi: 10.3390/cells15040361 (PMC12939016; doi:10.3390/cells15040361)
Supplement: Supplementary file 1 [file cells-15-00361-s001.zip › cells-4140601-supplementary.xlsx]

## Sheet: GSE81928
log2(fold change)	neg log10(p-value)	Symbol
19.487	4.857	DMP1
11.274	5.229	TRH
10.712	5.933	TRIM71
9.88	6.19	SLC6A11
9.833	3.665	CST4
9.68	3.159	LIN28B
9.492	3.933	HS3ST4
9.313	5.749	REG3A
9.219	3.933	ODAM
9.213	3.314	MEP1A
9.201	3.313	ERVMER34-1
9.102	2.739	LIX1
9.009	2.64	DEFA5
8.967	4.532	NXPH3
8.958	3.263	TMEM52B
8.9	3.109	FZD10
8.891	3.159	DGKK
8.877	2.549	CCNO
8.845	4.368	CST1
8.837	3.707	MATN3
8.808	2.047	PNCK
8.78	5.424	EPS8L3
8.72	2.285	DLX5
8.686	2.468	SLC6A2
8.669	4.167	SNTG1
8.618	4.177	FRRS1L
8.515	5.424	PCP4
8.465	3.159	TBX4
8.464	3.113	SPOCK1
8.357	2.576	GJB6
8.337	3.765	WNT6
8.291	2.913	ISM2
8.246	4.016	PGC
8.241	2.677	COMP
8.218	2.468	ATP6V1B1
8.207	2.102	FREM2
8.18	5.443	HTR1D
8.15	3.013	DQX1
8.096	3.274	REG1A
8.092	2.841	PRRX1
8.071	3.741	HMGA2
8.01	2.303	LINC00417
7.995	3.011	PART1
7.994	4.481	DYNC1I1
7.994	2.788	TAC3
7.933	2.513	CHIT1
7.905	5.644	DPEP1
7.894	2.508	ACTG1P25
7.883	5.269	CCEPR
7.879	3.479	TTK
7.86	4.038	PLK4
7.826	7.134	IGDCC3
7.821	2.212	KCNU1
7.811	2.102	SMTNL2
7.803	5.644	DKK1
7.772	2.294	OLIG3
7.767	2.54	HOXC4
7.764	3.011	LINC01512
7.758	2.332	CPA6
7.731	2.511	WIF1
7.723	3.873	SRARP
7.687	2.345	HOXD9
7.682	3.073	BIRC7
7.541	3.243	GXYLT2
7.526	4.956	STRA6
7.521	2.549	AJAP1
7.503	5.471	COL2A1
7.443	4.992	DLK1
7.441	2.557	SGO2
7.43	2.413	TLL2
7.428	2.392	RFX6
7.378	2.18	CST2
7.376	2.039	FGF3
7.352	3.014	SIX4
7.336	2.366	EVX1
7.322	2.316	ERICH2-DT
7.318	3.594	CTHRC1
7.243	2.01	FLJ16779
7.197	2.381	CHL1
7.183	2.312	PAX2
7.126	4.746	ST8SIA3
7.1	3.241	COX4I2
7.1	4.484	DKK4
7.092	2.94	PRR36
7.078	2.261	LINC02413
7.069	7.586	ANKRD65
7.062	3.151	GABRD
7.06	2.091	KIF18A
7.051	2.327	FGF20
7.033	2.328	LCN10
7.03	2.189	COLGALT2
7.001	2.104	E2F8
6.984	2.014	WNT10A
6.964	2.176	EVPL
6.903	2.354	CKMT1A
6.888	2.802	GRIK4
6.884	3.013	NPTX1
6.867	2.548	CHGB
6.844	2.648	NKAIN4
6.843	2.111	FGF8
6.843	2.236	TUBBP5
6.804	2.895	PPP1R1B
6.803	2.238	LRRC15
6.768	2.45	RBM20
6.714	3.159	ERP27
6.664	2.299	FZD10-AS1
6.573	2.157	HOXA5
6.564	2.429	DPYSL4
6.559	2.143	PPFIA4
6.554	2.002	RASGRF1
6.546	2.121	ZFP37
6.54	2.091	ZNF610
6.498	2.331	E2F7
6.441	2.958	LINC00638
6.409	2.388	MYOZ3
6.403	2.976	NR2F2-AS1
6.397	3.033	BNIPL
6.384	2.392	PRTG
6.337	4.574	LEF1
6.305	2.265	S100A3
6.288	2.176	C5orf34
6.25	2.648	FUT2
6.244	2.355	GPC2
6.237	2.056	TRPM3
6.232	2.344	TCF15
6.223	2.102	KRT17
6.203	3.151	FER1L4
6.203	2.3	PIK3CD-AS2
6.18	4.225	NQO1
6.172	5.599	APCDD1
6.169	5.408	CRABP2
6.129	3.505	CDCA7
6.094	2.015	ADGRB2
6.077	2.044	TMPRSS13
6.069	2.062	RCOR2
6.022	2.007	SLC25A21
6.006	2.966	SP6
5.988	2.508	ATP2A1-AS1
5.968	2.913	OLR1
5.92	2.841	TRPC1
5.907	5.528	KIF2C
5.883	2.112	UGT3A2
5.869	3.764	GNG4
5.867	5.408	SPINK1
5.84	2.015	ADAM23
5.839	2.631	FOLR1
5.837	2.299	SMPDL3B
5.808	2.091	CRLF1
5.774	2.039	MYOM3
5.764	2.303	SH3GL1P1
5.69	2.091	PDPN
5.684	4.574	MDFI
5.677	2.299	DYDC2
5.648	2.01	CKMT1B
5.629	2.091	DLGAP5
5.627	2.281	ACAN
5.611	3.113	KCNJ5
5.607	2.036	LINC02019
5.605	3.073	SLC38A5
5.574	2.344	AQP6
5.56	2.567	MGAT3
5.553	2.844	SRRM3
5.527	3.159	IGDCC4
5.49	2.76	SLC7A11
5.485	4.488	SV2A
5.473	5.471	MAGED4B
5.463	3.939	CKAP2
5.406	2.508	IGSF1
5.405	5.089	MAGED4
5.312	2.468	ATP1A2
5.306	5.13	NKD1
5.285	2.975	CTXN1
5.243	2.975	DUSP9
5.212	2.11	CPLX2
5.196	4.861	HOXA3
5.175	2.508	AFP
5.156	2.212	FAM167A
5.14	4.763	MFAP2
5.115	2.143	SEMA3C
5.081	3.411	KCNJ10
5.06	2.601	BEND5
4.987	4.96	CPXM1
4.983	3.545	ETV4
4.966	2.694	FRMD1
4.958	2.621	EFNA3
4.957	2	NAT8L
4.908	2.039	H2AC25
4.88	2.214	PNMT
4.845	4.038	KIF18B
4.837	2.354	EID2B
4.835	2.676	CENPL
4.769	2.813	CCNB2
4.765	3.671	MYH7B
4.752	3.159	MEG9
4.704	2.102	TWIST2
4.692	2.086	RNF157-AS1
4.679	2.581	ADRA2C
4.654	2.601	NOVA1
4.653	2.01	MYEF2
4.64	4.574	PVT1
4.637	2.998	LINGO1
4.632	3.213	ASIC1
4.593	2.062	CERS1
4.565	2.212	ESM1
4.561	3.479	TNFRSF19
4.494	2.327	CENPF
4.481	3.939	TBX2-AS1
4.478	2.102	CBX2
4.47	2.925	OLFML2B
4.467	2.285	MELK
4.442	2.913	SDK1
4.414	2.999	SALL2
4.388	2.665	FRAS1
4.388	2.468	MAP1A
4.363	2.367	GINS1
4.355	2.312	MAP7D2
4.318	2.423	VANGL2
4.289	2.385	WNK4
4.285	3.784	MEG3
4.279	2.344	MILIP
4.22	3.939	FKBP10
4.199	2.76	ITGA2
4.198	2.76	VCAN
4.19	2.781	FAM217B
4.16	2.444	TFF3
4.132	2.57	WDR76
4.131	4.763	EPHB2
4.083	2.813	PEG10
4.076	2.352	STC1
4.056	2.645	AXIN2
4.05	2.151	PLEKHB1
4.044	2.513	STC2
4.033	2.844	PDLIM4
4.027	2.894	TGFB2
3.985	2.095	TGFB2-OT1
3.979	2.245	LDAF1
3.979	2.54	MEG8
3.977	2.043	SP5
3.962	2.946	E2F2
3.915	2.013	EPHA4
3.91	3.014	PRR11
3.899	2.778	PNMA3
3.836	2.017	ORC6
3.833	2.438	GJA5
3.816	3.173	HSPA12A
3.807	2.616	PLK1
3.765	2.043	PIF1
3.762	2.634	NOTUM
3.754	2.142	NRXN3
3.742	2.936	BLM
3.74	2.581	NPNT
3.731	2.791	LINC01011
3.728	2.212	ZNF286B
3.72	2.102	KIF11
3.683	2.036	FBLL1
3.655	2.83	ZNF607
3.632	2.381	ORC1
3.593	2.399	MEX3A
3.588	2.008	DLGAP1-AS2
3.586	2.328	COL11A2
3.569	2.548	CPNE7
3.569	3.311	PTK7
3.561	2.64	RNF157
3.561	3.109	ZNF439
3.552	2.039	MYBL2
3.548	2.041	NACAD
3.518	3.732	EMC3-AS1
3.518	2.868	FAM95C
3.465	2.357	MMP2
3.443	2.05	OXCT1
3.429	2.28	CCNE1
3.392	2.095	RASL11B
3.386	2.76	CHEK1
3.342	2.967	SPATC1L
3.313	2.45	APBA2
3.295	3.534	IGF2BP2
3.282	3.033	RHPN1
3.267	2.195	BMP4
3.267	2.92	CDH24
3.254	2.281	LINC02977
3.24	3.173	MAP1B
3.23	2.087	DMKN
3.192	2.561	SPECC1
3.182	3.108	KIF7
3.163	2.286	PTTG1
3.144	2.344	BRSK1
3.089	2.122	CD34
3.085	2.002	PRC1-AS1
3.079	2.468	CACNB1
3.069	2.695	PHLDA3
3.068	2	SMOC2
3.039	2.662	PKM
2.957	3.151	PTP4A3
2.94	2.251	PLVAP
2.924	2.212	RAB42
2.91	2.002	P3H3
2.888	2.665	SNORA103
2.868	2.245	CACNB3
2.861	2.676	KCNJ14
2.84	2.212	CA11
2.827	2.503	HAPLN3
2.812	2.399	MFGE8
2.807	2.844	SH3RF3
2.766	2.841	EVC2
2.729	2.332	CROCCP3
2.725	2.284	DBN1
2.721	2.109	HOMER1
2.711	2.844	ZNF704
2.704	2.325	BAIAP2L2
2.7	3.546	TMED3
2.692	2.063	BMF
2.692	2.179	KIF3A
2.691	2.581	NDN
2.678	2.039	ZNF320
2.661	2.091	FSCN1
2.647	2.344	ZNF827
2.629	2.227	RBL1
2.628	2.324	PODXL
2.613	2	TBX6
2.585	2.603	GDF11
2.497	2.246	LPCAT4
2.485	2.844	SPATS2
2.445	4.61	ARHGEF2
2.431	2.118	TRNP1
2.39	2.388	CBX6
2.384	5.119	LIMK1
2.368	2.128	CCDC102A
2.361	2.089	TCF19
2.36	2.999	CCDC88C
2.351	2.049	P4HA2-AS1
2.318	2.188	TTLL1
2.316	2.212	PHF19
2.288	2.438	BBS7
2.251	2.091	SOGA1
2.243	2.548	OSBPL7
2.22	2.511	SRC
2.207	2.039	GAS5
2.195	5.087	TMEM201
2.19	2.718	PLXNA1
2.167	2.102	TRIB2
2.162	2.328	PLCG1
2.135	2.462	APBB1
2.131	2.219	NLGN2
2.115	2.025	JRK
2.058	2.181	SNHG30
2.057	2.047	FGD1
2.045	2.267	SULT1C4
2.025	2.388	ZNF426
2.005	2.091	TRIM52-AS1
2.002	2.041	FAM86HP
2	2.338	SNHG3
1.992	2.119	XXYLT1
1.96	2.081	ZFAS1
1.952	2.516	ZSWIM9
1.936	2.328	LRRC37A2
1.926	2.438	LPCAT1
1.908	2.479	BEX4
1.873	2.312	RPL36A
1.84	2.677	PARVB
1.834	2.303	NDRG3
1.805	2.176	NRSN2
1.784	2.151	SNHG1
1.782	2.324	SLC7A6
1.764	3.142	TTLL3
1.755	2.648	TBC1D16
1.738	2.041	ARHGAP19
1.737	2	NPHP4
1.72	2.392	LYRM4
1.709	2.072	RPL36A-HNRNPH2
1.66	2.015	BLVRA
1.63	2.81	FAM219B
1.585	2.111	CLUAP1
1.559	2.423	ABCC5
1.547	2.467	ZBTB4
1.546	2.022	RPS23
1.51	2.127	RPL12
1.49	2.148	FANCI
1.488	2.089	RPS6
1.462	2.132	SNHG12
1.461	2.043	LDB1
1.449	2.227	BRD3OS
1.421	2.178	WFS1
1.359	2.282	PPT2-EGFL8
1.32	2.106	RPS18
1.309	2.017	DGKD
1.297	2.45	MIER2
1.295	2.324	ACTR5
1.277	2.13	CUL7
1.251	2.281	UBAP2L
1.208	2.212	DCLRE1C
1.206	2.089	COX19
1.14	2.215	VPS33B
1.064	3.151	VPS11
-1.107	2.49	CLPTM1L
-1.198	2.101	ZFP36L1
-1.298	2.344	NDEL1
-1.427	2.174	UFSP2
-1.574	2.193	RBMXL1
-1.58	2.616	CRADD
-1.744	2.143	SH3BGR
-1.759	2.312	DHRS4
-1.893	2.92	TANGO6
-1.904	2.081	ATP6V0E2
-1.923	2.202	FGGY
-1.967	2.062	MIR4761
-2.123	2.013	NOTCH2NLA
-2.136	5.024	LAP3
-2.137	2.312	NOTCH2NLB
-2.152	2.344	USP18
-2.189	2.332	CPEB3
-2.204	2.327	FRAT1
-2.205	2.219	UGP2
-2.219	2.548	ZSCAN25
-2.309	2.176	DHRS1
-2.467	2.312	ARL4D
-2.761	2.109	ANO7L1
-2.909	2.122	CISH
-3.027	2.075	INSIG1
-3.472	2.332	IGF1
-3.685	2.281	MT1DP
-6.248	2.563	GCK
-7.375	2.549	MT1B

## Sheet: GSE51701
log2(fold change)	neg log10(p-value)	Symbol
8.62	6.987	HMGA2
7.785	5.154	MATN3
7.775	4.427	DKK1
7.522	6.588	DLK1
7.435	3.521	REG3A
7.28	3.513	TRH
7.22	3.24	REG3G
6.97	5.497	MATN3
6.947	7.655	NKD1
6.86	9.652	ABHD12B
6.558	3.46	AFP
6.483	5.131	COL2A1
6.42	5.834	CDCA7
6.363	6.462	SP5
6.26	7.168	WIF1
6.225	4.625	TNFRSF19
6.153	3.921	APCDD1
6.033	5.897	LGR5
6.02	2.933	MUCL1
6.008	3.656	DKK4
5.96	3.785	BEX1
5.855	6.306	ITGA2
5.83	6.483	ERVMER34-1
5.802	6.085	SLC7A11
5.76	4.491	OLR1
5.683	4.109	PLSCR5
5.645	2.634	NPTX1
5.575	5.247	PEG10
5.525	4.566	GXYLT2
5.395	5.686	EPCAM
5.3	6.282	CACNB4
5.292	4.267	CCND2
5.255	4.924	MYCN
5.225	7.446	SNORD113-2
5.195	2.625	NRXN3
5.13	3.66	MME
5.128	6.071	SV2A
5.088	4.977	IGDCC3
5.078	7.557	BMP4
5.055	2.986	SLC2A1
5.038	3.994	SNTG1
5.025	3.815	LEF1
5.025	7.223	MAGED4B
5.017	6.855	SNORD114-18
5.01	2.806	PRTG
4.977	2.679	SPINK1
4.942	5.433	OXCT1
4.933	5.87	FRAS1
4.892	4.298	HS6ST2
4.89	5.181	TGFB2
4.85	5.633	TSPAN5
4.843	2.818	MYH7B
4.8	4.119	GREB1
4.763	3.258	FAM84A
4.7	7.328	SNORD114-10
4.645	3.106	DPEP1
4.607	8.819	AXIN2
4.585	2.203	MIR205HG
4.523	6.72	SNORD114-13
4.505	4.084	DPP10
4.488	6.214	SNORD114-2
4.487	4.347	GPC3
4.452	3.552	FAM84A
4.45	5.891	PHYHIPL
4.443	5.041	TNFSF4
4.442	6.436	MEG3
4.432	3.529	ZNF695
4.43	6.755	PEG3
4.428	7.412	SNORD114-11
4.418	2.91	ATP1A2
4.418	6.995	SNORD113-1
4.417	3.367	WASF3
4.415	2.606	COL4A5
4.395	3.646	UGT3A2
4.39	6.445	SNORD114-22
4.38	3.753	SERPINI1
4.343	4.013	HMGA2
4.327	3.98	CCDC148
4.323	5.672	SNORD113-6
4.317	6.683	SNORD114-20
4.295	2.426	PDE4D
4.292	2.279	IQCA1
4.29	6.531	HOXA3
4.288	3.051	COL9A3
4.275	4.748	MSX1
4.273	6.605	SNORD114-29
4.265	2.931	ASPM
4.26	4.595	BCL11A
4.26	6.314	SNORD114-28
4.25	6.371	SNORD114-28
4.248	6.798	SNORD114-21
4.218	4.065	PAX2
4.217	4.872	HEY1
4.215	5.62	SNORD114-16
4.212	6.817	SNORD114-23
4.195	3.571	GINS1
4.185	3.283	CENPF
4.18	5.757	SNORD114-19
4.168	3.631	FOXQ1
4.165	3.157	NEK2
4.152	6.056	SNORD114-26
4.143	6.316	SNORD114-27
4.132	4.732	ROR1
4.125	2.44	MEX3A
4.11	7.974	C9orf4
4.11	5.383	LINGO1
4.105	3.507	ERP27
4.093	7.324	SNORD114-15
4.09	2.227	CPA6
4.08	4.322	FAM169A
4.08	3.431	IGSF1
4.078	5.793	SNORD114-8
4.062	5.188	FRAS1
4.058	6.809	SNORD114-5
4.045	6.338	SNORD114-4
4.022	2.903	BCAT1
4.003	7.02	SNORD114-7
3.995	5.736	SNORD114-9
3.96	2.89	SLC16A12
3.955	3.754	CHST10
3.937	4.991	NT5DC2
3.905	5.725	GJB6
3.903	3.79	GNG4
3.902	3.328	KIAA1244
3.898	6.418	SNORD113-3
3.89	6.376	FERMT1
3.89	3.717	FGF20
3.89	3.255	FREM1
3.887	6.064	LYPD6
3.878	4.203	IGDCC4
3.872	2.049	SULT1E1
3.862	4.626	B3GALT2
3.862	3.861	VASH2
3.857	4.873	SQLE
3.847	5.403	Q8NDX4
3.843	4.657	FLJ25917
3.835	3.781	MME
3.832	4.386	FLJ25917
3.825	5.694	FRAS1
3.815	6.085	SNORD114-24
3.79	6.712	SLC16A12
3.775	6.435	YPLR6490
3.765	5.882	SNORD114-30
3.762	3.262	CRNDE
3.757	3.284	ANKRD18B
3.757	5.515	FLVCR1
3.75	2.024	CD8B
3.748	4.194	RASSF10
3.747	3.308	C1orf106
3.718	5.314	NAT8L
3.695	4.798	SERPINE2
3.693	5.341	SNORD114-17
3.69	3.102	RELN
3.682	6.241	ZNRF3
3.68	4.452	C11orf93
3.68	6.216	HSDL1
3.675	2.193	ODAM
3.672	4.209	SNORD113-8
3.65	3.438	BTBD11
3.648	4.587	GRIK2
3.645	5.743	CDK6
3.64	2.927	CENPF
3.637	4.955	C9orf125
3.635	2.826	ASB4
3.615	3.074	CRNDE
3.612	5.135	SNORD113-9
3.61	4.93	SNORD114-3
3.607	2.489	CHRNA3
3.595	3.994	ETV1
3.588	6.165	MEG3
3.585	4.077	CDKN1C
3.585	2.457	LYPD1
3.582	4.415	PGM5
3.577	2.618	ATP1A2
3.553	2.823	C5orf13
3.545	2.578	NUF2
3.543	2.262	FZD7
3.538	7.065	IGF2BP2
3.537	3.382	CDCA2
3.527	2.115	DLX5
3.523	2.42	CRNDE
3.517	3.299	DKK2
3.505	3.421	C5orf13
3.505	2.23	SKA1
3.5	4.046	CLDN11
3.5	3.078	KCNJ10
3.495	4.278	GREB1
3.487	3.01	RELN
3.485	4.529	FAM169A
3.485	3.138	PNMT
3.483	5.343	AJAP1
3.478	2.607	CDKN3
3.478	3.712	RNF43
3.47	4.914	PTPN14
3.468	2.938	QPCT
3.46	3.155	ROR1
3.452	3.317	HAS2
3.447	4.543	SNORD114-14
3.433	3.252	NANOS1
3.415	2.92	PCSK5
3.403	4.719	SNORD113-4
3.402	6.951	STK33
3.4	5.349	SLC6A8
3.395	4.501	SHCBP1
3.393	6.03	SRSF12
3.392	2.946	SLC38A11
3.387	3.955	PRKAA2
3.383	3.881	CCNB1
3.383	4.357	LINGO1
3.383	3.952	PTPN14
3.378	4.343	PYCR1
3.377	5.114	DGKK
3.373	3.042	FAM153A
3.367	4.101	ROBO1
3.365	3.238	GINS2
3.36	2.365	NEK2
3.36	6.06	NOV
3.343	4.781	GREB1
3.34	3.899	EPHA7
3.335	3.036	CACNG4
3.327	2.692	FGF19
3.325	6.655	SNORD112
3.322	5.872	LPPR1
3.317	3.511	PDGFRL
3.305	3.045	SOSTDC1
3.29	3.234	COL11A2
3.29	3.864	LMO3
3.29	3.124	TMC7
3.282	4.995	SNORD114-6
3.275	2.521	PART1
3.265	2.825	ULBP3
3.26	3.532	CKMT1A
3.26	2.057	CTNNA2
3.255	2.883	CRNDE
3.252	2.947	MCTP1
3.24	3.699	MAP4K4
3.238	4.455	ENPP3
3.235	2.4	KIF18A
3.23	5.931	ETV1
3.227	5.566	PEG3
3.225	3.769	KIAA1199
3.225	2.441	SPOCK1
3.22	6.358	ZNF703
3.213	2.612	MCTP1
3.21	8.475	ESM1
3.207	5.837	STRA6
3.205	5.212	FLJ41170
3.203	3.46	AQP6
3.2	5.213	FERMT1
3.195	4.462	AJAP1
3.195	2.699	HELLS
3.193	2.324	FAM153B
3.192	4.733	SNHG4
3.19	3.716	PIP5K1B
3.185	2.386	FZD10
3.18	3.136	DTL
3.17	5.136	BICD1
3.17	4.637	C4orf46
3.17	4.351	MORN4
3.165	3.913	SNORD114-12
3.162	4.797	LRRC16A
3.16	2.516	LIN28B
3.158	3.224	C5orf62
3.155	2.125	TOP2A
3.147	5.981	ZNF503
3.145	2.234	CERKL
3.142	3.158	GPR64
3.135	4.069	ZNF711
3.133	6.2	ITGA6
3.127	4.737	ZNF286A
3.125	2.506	DCDC2
3.125	3.909	ZNF286A
3.113	3.186	RACGAP1
3.102	2.909	TTK
3.1	5.774	PGAP1
3.098	3.403	HUNK
3.093	3.097	ZNF280A
3.09	2.955	CTSL2
3.083	2.274	COLEC12
3.083	3.821	SLC6A11
3.08	5.98	ZNRF3
3.078	6.753	EML6
3.075	4.972	HS6ST2
3.075	3.588	MKI67
3.073	2.032	LAMA1
3.068	4.612	TYMS
3.065	2.542	IQCH
3.057	3.08	FGF20
3.055	3.45	HIST1H1B
3.05	5.181	PRDM16
3.045	5.14	PFKM
3.04	5.301	IGF2BP2
3.03	2.779	PTCH1
3.03	5.544	TMEM98
3.027	3.742	SUPT3H
3.025	2.8	DMKN
3.025	6.544	PEG3-AS1
3.025	3.586	Q958C4
3.023	5.011	FIGN
3.01	4.637	WHSC1
3.007	3.329	ZNF385C
3.003	2.286	HMGA1
3.002	5.808	ABHD12B
3.002	6.667	BCAS1
2.993	3.831	IRX5
2.993	2.909	KCNA2
2.992	2.599	HIST1H2AI
2.992	3.117	TRIM59
2.99	2.72	DYNC1I1
2.988	3.082	MMS22L
2.985	6.185	SNORD114-31
2.978	2.035	KIF23
2.977	4.606	EML6
2.955	3.163	MCM6
2.955	3.405	RPL22L1
2.952	2.921	IL17RD
2.95	6.272	SNORD113-5
2.943	3.188	SGOL2
2.935	3.845	GATAD2B
2.925	2.77	ENAH
2.92	2.59	CIT
2.917	6.175	TRIB2
2.915	5.659	ASPSCR1
2.915	2.842	OSBPL3
2.91	2.571	CHRNA3
2.91	3.684	EML6
2.908	3.698	ADAM32
2.905	3.059	LMNB2
2.885	4.115	ASCL2
2.883	2.16	KIFC1
2.88	2.479	CENPA
2.88	2.674	ENAH
2.88	3.159	GAS5
2.877	2.354	AURKB
2.868	4.732	CKAP2
2.86	2.399	TRIM6
2.852	2.723	MEST
2.852	3.363	TDGF1
2.848	2.38	DACT1
2.84	2.639	GINS4
2.84	2.526	GLUL
2.84	4.172	SLC1A4
2.837	5.404	PIP5K1B
2.83	2.719	FADS1
2.828	2.329	CD24
2.827	2.586	MTHFD1L
2.822	2.128	DLX6
2.822	4.369	HSF2BP
2.815	6.482	HMGCR
2.813	6.332	PDZRN3
2.812	2.667	LAPTM4B
2.808	3.793	RRP15
2.808	4.106	USP27X
2.805	3.497	HES6
2.803	2.083	NDN
2.803	3.709	TOX3
2.8	2.702	CENPI
2.8	3.529	PCSK5
2.795	2.432	CA12
2.795	2.313	DLGAP5
2.795	2.876	KCNJ5
2.795	6.93	MEG8
2.793	2.298	EXO1
2.79	4.29	FZD8
2.788	2.337	FIGNL1
2.787	2.782	ANKRD65
2.78	3.59	RNASE2
2.778	3.676	PCSK5
2.777	2.407	KAZALD1
2.775	2.493	BUB1
2.775	2.545	SPC25
2.768	3.386	TARS2
2.767	3.315	BCAM
2.765	2.687	VCAN
2.765	3.623	ZNF239
2.762	3.142	SLC39A10
2.76	2.856	PBX1
2.755	3.354	MPZL1
2.755	3.286	ZWINT
2.747	3.829	FLVCR1-AS1
2.743	2.828	ENAH
2.742	2.809	CDK1
2.742	4.037	UCK2
2.737	2.284	SNTG1
2.735	3.006	FAM178A
2.732	2.206	NDUFA4L2
2.732	3.649	RNF2
2.73	2.172	FAM60A
2.727	4.806	LCLAT1
2.725	2.982	MFAP2
2.725	3.57	PTPN14
2.722	3.348	STMN1
2.717	2.549	DKFZP434L187
2.717	2.367	PNMA3
2.715	3.554	ADAT2
2.715	2.591	HK2
2.715	6.095	SMYD3
2.707	2.879	RUNX2
2.702	4.667	ENC1
2.7	2.429	CDT1
2.698	3.991	PPP1R1B
2.695	2.608	FAM72A
2.69	3.612	TMEM67
2.685	2.59	ARHGAP11A
2.685	2.607	LAPTM4B
2.68	2.7	KITLG
2.678	2.552	DOK6
2.67	2.055	MND1
2.665	3.957	HMGCS1
2.663	4.408	LRRC16A
2.657	2.868	BCL11A
2.657	4.384	NPNT
2.655	3.697	UGGT1
2.653	4.345	FIGN
2.652	2.225	GRIA2
2.652	2.681	RHOBTB1
2.652	4.746	TCF7
2.65	3.456	SLC1A5
2.648	3.726	ZNF280B
2.647	2.096	TSPAN8
2.645	4.202	ZFP82
2.643	2.034	ANLN
2.642	5.217	PGAP1
2.638	2.525	NHS
2.633	4.398	PPM1H
2.633	6.2	SLC6A9
2.633	4.431	ZNF660
2.632	3.651	FKBP10
2.63	2.348	RAD51AP1
2.63	5.815	STXBP6
2.625	2.229	SLC16A10
2.625	3.739	TET1
2.623	3.063	ATP6AP1L
2.62	2.888	C18orf56
2.62	2.657	ZNF678
2.615	2.681	MYB
2.612	3.74	LAMC1
2.607	2.735	CENPI
2.607	3.023	KIAA1244
2.605	2.447	CBX6
2.605	3.724	RAB34
2.605	3.602	RPS2
2.598	3.649	HIC2
2.595	2.825	FAM83D
2.595	5.394	SMYD2
2.57	2.727	BRCA1
2.57	4.344	THBS4
2.568	3.139	PVRL1
2.567	2.284	KRT23
2.567	2.801	SNHG13
2.565	4.242	PTGDR2
2.565	2.782	UBE2T
2.56	3.288	BCL11A
2.56	2.351	KRT23
2.555	2.811	FHOD3
2.548	3.285	PAR5
2.548	4.21	SPC24
2.547	2.487	HIST1H3B
2.545	2.975	CENPH
2.545	3.16	NPM1
2.54	2.657	CLSPN
2.532	3.631	KIF4A
2.53	4.07	MSH2
2.525	3.888	CKAP4
2.525	2.507	DEPDC1B
2.525	3.743	PBX1
2.525	2.866	SLC25A21
2.522	2.138	PGC
2.522	3.146	PVT1
2.52	2.781	PLCH1
2.515	2.552	FAM183A
2.515	2.789	KIAA1244
2.505	4.337	STXBP4
2.502	2.667	HIST1H3D
2.502	2.257	IGSF1
2.502	3.471	LRRN1
2.5	4.349	B3GALT1
2.5	2.945	RPL5
2.495	3.854	TP53I3
2.493	2.482	GRIA1
2.493	4.021	WDR35
2.492	3.691	C1orf195
2.492	2.64	MAP1B
2.49	4.116	TDRKH
2.488	3.174	KIF7
2.487	2.175	CDKN3
2.482	4.391	ASPSCR1
2.475	3.365	BAMBI
2.475	3.61	SLC7A1
2.475	3.349	SOBP
2.473	3.007	B3GNT5
2.473	2.718	OLFML3
2.473	3.221	ZWINT
2.47	2.545	HTRA4
2.467	3.31	TSSC1
2.462	5.33	HAUS5
2.462	3.92	RPS2
2.462	3.107	TRIL
2.46	3.478	ARMC9
2.46	3.996	RPS2
2.457	3.141	MCM4
2.457	4.428	RHBG
2.455	3.256	GAS2L3
2.455	3.345	TOMM20
2.453	2.609	BMP7
2.453	2.384	KIAA0101
2.452	2.744	FLJ42875
2.447	3.656	NAP1L1
2.445	3.893	RPS2
2.435	2.575	TEX9
2.432	4.851	ASPSCR1
2.432	2.738	C9orf30-TMEFF1
2.43	2.82	HIST1H3F
2.43	2.359	SSTR1
2.427	4.635	ZNF608
2.423	2.72	DSCC1
2.423	4.39	SH3RF3
2.422	2.419	CERKL
2.422	3.112	VSNL1
2.42	3.257	KCNJ9
2.42	4.058	ZNF781
2.418	3.002	PDGFRB
2.415	4.317	PRICKLE2
2.413	3.724	CCDC34
2.413	2.613	E2F1
2.413	3.874	TCF7
2.412	2.663	CTHRC1
2.41	2.672	CHEK1
2.41	3.735	HIST1H2AG
2.407	2.685	CSRNP3
2.405	2.578	ZNF678
2.402	3.715	PIGM
2.4	3.404	RTKN2
2.4	2.443	S100A1
2.397	4.275	RPS12
2.397	3.298	SAMD15
2.395	4.526	PLAG1
2.387	2.534	HIST1H3I
2.385	4.563	C14orf33
2.385	2.558	CASP10
2.385	2.422	HIST1H3E
2.38	3.961	DNAH14
2.377	2.136	UHRF1
2.375	4.085	GDF11
2.375	3.867	RPLP0
2.375	3.929	ZNF711
2.372	3.766	CEP55
2.372	3.76	NAALADL2
2.372	4.094	RPL23
2.37	3.164	CLDN20
2.37	4.741	ITM2C
2.368	3.312	C17orf76-AS1
2.368	2.599	GJA1
2.365	4.844	LHX4
2.365	2.9	Q5A5F0
2.365	4.168	RPS23
2.363	2.72	GCNT1
2.362	3.452	FKBP1B
2.362	2.048	NOX4
2.36	2.472	EFR3B
2.355	5.087	GPC3
2.353	2.806	CCNA2
2.352	3.44	C11orf70
2.352	4.514	LYPD6
2.35	2.473	LIX1
2.35	4.381	PM20D2
2.345	3.56	KIAA1586
2.345	3.028	NPM1
2.343	2.934	AIM1L
2.34	3.447	MSH2
2.333	3.247	TRPC1
2.33	3.193	MAD2L1
2.328	4.368	SOBP
2.325	5.3	AACS
2.325	3.389	MCM3
2.325	3.361	RPS10
2.323	3.977	DNAH14
2.32	3.872	C12orf75
2.317	3.734	ACTG1
2.317	3.47	C6orf48
2.317	2.852	FAT1
2.317	2.396	SLC24A3
2.315	2.9	PHOSPHO2-KLHL23
2.315	2.35	THBS4
2.312	4.458	POTED
2.31	2.804	EPHA7
2.308	3.994	KLHL23
2.305	3.244	ACBD7
2.305	3.9	TARBP1
2.303	3.091	MPZL1
2.3	3.603	RAN
2.3	2.783	RPL5
2.298	2.199	PRDM1
2.292	2.48	ASNS
2.29	3.064	E2F5
2.29	3.008	GNG4
2.29	3.778	PTCH1
2.288	2.85	ZCCHC4
2.287	2.272	OR14J1
2.287	3.393	RNASE2
2.285	2.184	DKFZP434L187
2.285	3.289	TMEM51
2.283	5.181	MRPL30
2.282	2.111	KRT19
2.28	2.818	Q59GX9
2.28	2.162	SEMA3C
2.277	4.933	PDCD2L
2.275	6.487	ZNF703
2.272	4.852	RPL23A
2.272	2.816	TMEM237
2.27	4.374	TIGD1
2.27	3.47	TOMM20
2.27	2.244	ZNF273
2.268	3.554	AMOT
2.268	4.041	STRA6
2.265	3.753	CELSR2
2.265	3.161	KNTC1
2.265	2.793	NPM1
2.263	2.496	RGNEF
2.262	2.668	MAP1B
2.26	4.557	DFNA5
2.26	3.855	RPL23P8
2.258	3.115	CAMTA1
2.258	3.659	RPS10P7
2.252	2.843	TIAM2
2.25	4.101	CDKN2B
2.25	3.119	CHAF1A
2.25	3.695	RPL23
2.245	3.7	RPL37A
2.243	4.158	COPG2
2.242	3.115	ZFP2
2.24	4.076	SERF1A
2.237	3.249	ZFP112
2.235	2.332	BUB1B
2.235	2.668	DTNA
2.232	3.197	TMEM64
2.23	3.479	MARCKSL1
2.23	4.076	RAN
2.228	3.4	PRELID2
2.227	2.248	ASTN2
2.225	2.744	PDE4D
2.225	2.088	SULT1C2
2.218	3.862	CBX5
2.217	4.887	APBA2
2.217	2.471	VDR
2.215	2.245	ANKRD43
2.215	2.412	MTBP
2.215	3.009	RPL6
2.212	3.544	L3MBTL1
2.21	3.3	HIST1H2BM
2.21	2.989	RPL6
2.21	3.066	SMOX
2.207	4.627	LEPREL4
2.205	2.864	FAM178A
2.205	2.405	PCDHB14
2.205	2.904	SPC24
2.203	2.506	MDFI
2.203	3.596	RPL13A
2.202	2.695	SNRPE
2.2	2.959	RPS7P5
2.198	3.376	SRGAP2
2.198	3.452	ZNF643
2.197	2.099	COL11A2
2.197	2.964	DTYMK
2.197	3.78	ECEL1
2.197	4.691	HEATR1
2.195	3.063	FAM3B
2.195	2.6	LMNB1
2.195	3.573	MYL6B
2.192	2.133	PLCB4
2.19	4.003	HSD17B7
2.19	2.301	PKM2
2.188	4.754	ARHGEF2
2.188	2.374	DLG5
2.188	2.905	RPS7
2.187	2.657	ZNF391
2.185	2.076	WNK2
2.18	3.863	KANK4
2.18	2.68	LAMA4
2.178	3.772	ZNF569
2.177	4.336	GNB2L1
2.175	2.761	PPIH
2.173	3.007	PVT1
2.172	2.49	MAP7D2
2.17	4.413	GTF2IRD1
2.17	2.911	HIST1H3H
2.17	4.225	RPLP0
2.17	2.896	RPS4X
2.168	2.058	SSTR2
2.167	2.36	RHBDL3
2.167	3.716	ZNF649
2.165	2.663	RPS7
2.16	4.848	CADM1
2.16	3.29	CTSC
2.16	5.694	FMNL2
2.16	2.384	KCNA2
2.16	3.439	LRP4
2.16	2.963	MNS1
2.158	2.239	C15orf42
2.155	2.851	LCLAT1
2.153	3.972	ZNF610
2.152	4.563	GSTA4
2.152	2.682	HIST1H2BF
2.15	3.146	C20orf177
2.15	2.698	CLEC2D
2.15	4.07	SLC25A36
2.148	3.68	CAMSAP2
2.148	3.681	RPL4
2.148	3.398	TFAP4
2.145	2.985	DIS3L2
2.145	4.288	RPL37A
2.143	3.156	CHRNA5
2.142	4.134	ZRANB3
2.142	3.609	ZSWIM5
2.14	3.026	FAM178A
2.137	2.816	RPL5
2.137	2.697	TONSL
2.135	3.856	HABP4
2.135	2.535	HIST1H3G
2.133	2.278	CRNDE
2.133	2.446	TMTC1
2.13	4.275	CKAP2
2.13	2.193	FAM66C
2.13	4.243	ZFP82
2.128	2.221	ARHGAP11B
2.128	2.87	LOXL4
2.125	3.087	HIST1H2BI
2.125	3.571	PGM5
2.125	3.476	ZSCAN23
2.123	2.821	RPL5
2.12	2.511	PPFIA4
2.12	3.037	RPS27
2.118	3.235	RPL18A
2.118	3.115	RPS8
2.118	4.415	TMEM136
2.115	3.637	GNPAT
2.112	3.083	CBX2
2.107	2.032	LRP12
2.107	3.39	RPS2P32
2.105	2.824	C4orf21
2.105	3.937	FBL
2.105	3.242	METTL9
2.105	4.019	PTP4A3
2.105	3.245	SSTR2
2.103	2.809	RPL6
2.1	2.109	PRIM2
2.1	4.11	SEZ6L2
2.1	3.696	SLC25A36
2.095	2.437	DCLRE1B
2.095	4.416	DLK1
2.095	2.35	G2E3
2.095	3.054	TMEM182
2.092	2.636	C12orf59
2.092	3.14	HIST2H2BF
2.09	2.258	CENPL
2.09	3.742	ERVMER34-1
2.09	2.185	PHF15
2.09	2.706	PPP1R9A
2.09	3.849	RPL10A
2.088	3.705	SH3GL3
2.087	2.115	HIST1H2AL
2.085	2.625	BCL9
2.085	3.246	KIF26B
2.082	3.396	C12orf48
2.08	2.359	C20orf54
2.08	2.728	MAGED1
2.08	2.664	SNRPE
2.078	3.117	CENPW
2.078	3.913	RPL10A
2.077	3.723	SLC44A3
2.075	4.454	BEND3
2.075	3.462	C2orf44
2.075	3.39	CAD
2.075	2.104	CCDC138
2.075	2.433	ZNF730
2.072	3.08	EEF1A1
2.072	2.754	RCN2
2.072	2.3	WNT16
2.07	3.23	ATP8B2
2.07	3.786	SLC16A10
2.07	3.875	SMARCA4
2.07	4.834	TDRKH
2.067	2.401	ITGAE
2.067	2.431	TRIM17
2.063	6.222	DNAH17
2.062	3.586	ARNT2
2.062	5.017	RPL13
2.06	4.329	LCLAT1
2.06	4.62	MFGE8
2.06	4.258	RPL37
2.06	3.679	ZNFX1-AS1
2.058	3.691	C3orf33
2.058	5.429	CTNNAL1
2.058	2.503	RFX6
2.057	2.777	FABP5
2.055	3.285	EEF1A1
2.055	3.317	EIF4B
2.055	2.764	NPM1
2.055	3.78	RPL23A
2.048	4.34	CLIP2
2.048	2.807	IPW
2.048	3.771	RPL23A
2.047	2.363	EZH2
2.045	5.009	HTR1D
2.045	3.275	ZNF551
2.043	3.053	DNAH14
2.043	4.486	RPL28
2.043	3.994	RPS18
2.04	3.079	HIST1H2AJ
2.04	5.002	PRDM5
2.038	4.181	PTCD3
2.035	3.096	CCDC33
2.035	3.472	RPL31
2.032	3.063	ATP10A
2.032	5.391	CTNNAL1
2.032	2.685	FDFT1
2.032	3.707	SULT1C4
2.03	3.638	CCND1
2.03	3.224	FABP5
2.03	3.666	FAM27E3
2.03	2.387	IER5L
2.03	4.027	RTKN2
2.03	2.428	SCRN1
2.027	3.666	KIAA0907
2.025	4.382	CAMTA1
2.025	2.412	MMP11
2.025	3.561	RPS24
2.025	3.115	TRO
2.023	2.663	FABP2
2.022	2.836	PSMC3IP
2.02	3.11	PLK1S1
2.02	3.359	RAB11FIP2
2.02	4.235	VGLL4
2.018	3.306	IRAK1BP1
2.018	3.275	RPL18
2.015	3.524	ITM2C
2.01	3.3	B4GALT6
2.01	2.786	RPL15
2.008	2.751	HAS2-AS1
2.008	3.131	HIST1H2AK
2.007	2.646	HNRNPA1L2
2.007	3.23	METTL21A
2.005	2.306	GPRIN1
2.005	3.875	ILF3
2.005	4.869	ROCK2
2.005	4.625	ZIK1
2.003	2.501	H2AFX
2.003	2.909	THAP2
2.002	3.596	ZNF300
2	3.294	LYPD6B
2	2.739	QPCT
2	3.637	RPL13A
2	2.968	ZNF793
1.998	3.522	ERVMER34-1
1.998	3.201	HIST1H2AH
1.998	2.313	ZNF233
1.997	2.225	CCNJ
1.995	5.727	ACACA
1.993	4.383	PPP1R9A
1.992	2.266	KIF15
1.992	2.545	RPS10
1.99	3.597	RPL26
1.988	2.827	LMBR1
1.987	2.867	C12orf73
1.987	2.868	RPS10
1.985	2.583	GTF3C3
1.985	2.096	MGC11082
1.985	6.198	NFAT5
1.983	3.066	FBLIM1
1.983	3.463	RPS3A
1.98	3.434	CDK4
1.98	3.717	KIF3A
1.98	3.866	RAD18
1.98	4.338	RPS19
1.978	2.778	AMACR
1.978	2.093	ELMO1
1.978	4.559	ZNF503-AS2
1.977	2.892	SH2D4A
1.977	2.601	ZNF594
1.975	2.646	C8orf45
1.975	2.86	GDPD1
1.975	2.953	MCM2
1.975	2.307	RPL17
1.975	3.629	RPS3A
1.973	5.969	ZNF608
1.972	2.614	ZNF850
1.97	3.75	DNAJC10
1.97	2.643	MSH5
1.97	4.17	RPSA
1.97	2.197	TTC9
1.968	3.751	ARL4A
1.965	3.824	ARL6IP6
1.965	2.783	C9orf100
1.965	3.801	NCAPD2
1.965	2.601	Q25LE9
1.965	3.667	R3HDM1
1.965	2.634	RNF182
1.962	2.408	LIMK1
1.962	2.558	PBX1
1.96	3.851	ANAPC1
1.96	3.018	MTMR2
1.96	3.363	TULP4
1.958	2.732	HSP90AB1
1.958	2.882	KDELC1
1.957	3.886	ASPSCR1
1.957	3.371	COX19
1.957	3	HSP90AB1
1.955	3.956	FRAS1
1.955	4.649	PARD3B
1.955	2.795	PLEKHG4
1.955	3.458	PLK1
1.955	3.783	RPL19
1.955	2.52	TCTN2
1.953	3.434	EPB41L4B
1.953	3.03	RPL13AP3
1.948	3.198	PUS7L
1.947	3.456	CDCA4
1.947	3.305	LYPLAL1
1.947	4.653	ROCK2
1.947	4.01	RPL23A
1.945	3.105	EEF1A1
1.945	3.019	FAM64A
1.945	2.136	IKBIP
1.943	3.434	TAF1A
1.942	3.354	AMOT
1.942	4.418	HKR1
1.938	3.569	RPS3A
1.937	3.697	MSI2
1.935	4.893	MIPOL1
1.935	3.018	NANP
1.935	4.048	STXBP4
1.933	3.417	EEF1A1
1.932	3.768	HNRNPA1L2
1.932	3.466	HNRNPA1L2
1.932	2.6	PIK3R2
1.93	3.052	IKBKE
1.93	3.368	RPL31
1.927	3.268	RPS21
1.925	2.479	L3MBTL1
1.925	4.38	NRP2
1.925	3.041	PAR5
1.923	4.962	CYB5B
1.923	4.715	SLC29A4
1.923	5.279	TRIB2
1.92	3.859	DNMT1
1.92	2.934	KIAA1462
1.92	3.581	PIGC
1.92	2.823	RFWD3
1.92	3.107	ZRANB3
1.918	2.63	HIST1H2BB
1.918	3.178	NACAP1
1.918	2.835	RPL17
1.917	3.011	FAM120A
1.917	3.219	FNBP1L
1.915	3.279	HSP90AB2P
1.913	4.918	C20orf177
1.913	3.311	FERMT1
1.913	2.772	STEAP2
1.912	3.824	BSG
1.912	2.308	CTLA4
1.912	2.739	RUNX2
1.91	2.027	C5orf34
1.908	3.173	CDC23
1.905	3.898	C1orf31
1.905	3.125	C6orf48
1.905	3.865	RPS3A
1.903	2.026	KIT
1.902	2.948	SPRY1
1.9	3.273	PPP1CC
1.898	4.462	NEIL3
1.898	4.05	NUP93
1.898	3.575	RPS21
1.897	2.247	SALL4
1.895	2.405	MKI67
1.893	3.239	ILF2
1.892	2.928	DNAH14
1.892	3.24	ZNF284
1.89	4.142	ARL4A
1.89	3.22	CORO2A
1.89	3.908	HIST1H2AE
1.89	3.024	RFX7
1.89	3.807	RPL26
1.89	3.294	SNORD108
1.887	2.771	DYNLL1
1.887	3.666	GSTCD
1.887	3.577	HIST1H3H
1.887	3.556	R3HDM1
1.885	3.325	H3F3A
1.885	3.413	HIST1H2BL
1.885	3.099	RPS14
1.883	3.74	FDPS
1.88	3.986	ARL5A
1.88	3.743	RPL26
1.877	3.129	ZNF285
1.875	3.023	HSP90AB2P
1.875	3.473	KPNA5
1.875	3.024	LAMB1
1.875	2.293	TACC1
1.872	2.923	WDR47
1.87	3.051	FABP5
1.87	3.401	HIST1H2BH
1.87	2.764	PRKDC
1.87	3.265	SH3PXD2A
1.868	3.208	C2orf63
1.868	2.304	CDH11
1.868	3.166	DYNLL1
1.868	4.37	KDM5B
1.868	2.273	WNK2
1.867	3.431	RPL3
1.865	2.794	CCT3
1.865	2.375	GEMIN5
1.865	3.152	GPD1L
1.863	3.619	CHEK2
1.863	3.31	FER
1.862	3.289	C1orf131
1.862	2.202	MSTO1
1.86	4.318	ERVMER34-1
1.858	2.636	ALPK3
1.858	2.34	TECRL
1.857	2.515	PAFAH1B3
1.855	2.668	FANCA
1.855	2.23	FREM2
1.855	3.538	TMEM9
1.853	2.838	RERE
1.852	3.468	PMS1
1.85	2.132	CAND2
1.85	2.113	FAM66C
1.85	4.906	KBTBD10
1.85	2.265	PTTG1
1.85	4.324	RASSF8
1.85	4.322	SSX2IP
1.848	2.545	RPL10
1.848	3.611	RPL31
1.848	2.751	TUBB
1.847	2.338	CHST11
1.847	2.911	H3F3A
1.845	3.867	ACACA
1.845	4.427	BCAS1
1.845	2.122	LDOC1
1.845	4.404	SNORD77
1.845	3.036	TBX3
1.842	3.385	HTR1D
1.84	3.08	H3F3A
1.84	3.021	PRKD1
1.84	3.904	RPS3
1.84	3.34	RPS3A
1.837	2.504	C6orf124
1.835	3.542	CPA1
1.835	2.687	ETV5
1.835	3.301	IGFBPL1
1.835	3.312	ZMYND17
1.833	2.872	POLN
1.832	3.399	RPS27A
1.83	3.447	AGBL5
1.83	3.411	ATIC
1.83	4.922	GNA12
1.83	3.979	MARCKS
1.828	3.814	KHSRP
1.828	4.161	PTGFRN
1.828	3.889	SNHG1
1.827	2.415	ITGB3BP
1.825	4.15	ABL2
1.825	3.38	DNAH17
1.825	2.308	HIST1H4D
1.825	3.232	NCAPD2
1.825	2.912	RPL15
1.825	2.77	RPL41
1.825	2.429	RPL9
1.825	2.359	TMEM8B
1.823	3.367	ANAPC1
1.823	2.051	C12orf74
1.823	2.966	FAM189B
1.823	3.256	TMEM69
1.822	2.714	SOX4
1.822	2.537	STEAP2
1.82	2.869	QKI
1.82	3.217	URB2
1.817	2.188	MTMR11
1.815	2.544	HIST1H2BJ
1.815	2.796	TIMELESS
1.813	2.596	EEF1B2
1.813	2.125	NSD1
1.813	2.101	SNORD116-28
1.812	4.72	STK39
1.81	2.266	FAM117B
1.81	2.712	MMP10
1.808	2.908	FLJ45482
1.808	2.778	RPL7
1.808	3.587	RPL7A
1.805	3.38	ABL2
1.805	2.107	DUSP19
1.805	4.634	NUDT4
1.803	2.765	REREP3
1.802	2.474	CCDC88C
1.8	3.469	EEF1G
1.8	2.662	HIST2H2BF
1.8	3.026	MCM8
1.8	2.705	RPL17
1.798	3.62	CLGN
1.798	2.943	HNRNPA1
1.798	4.35	PABPC3
1.798	3.863	RAPGEF6
1.798	3.526	RNF2
1.798	3.907	TSPAN3
1.795	2.463	C6orf26
1.795	2.068	CTBP2
1.795	3.528	GGPS1
1.795	3.473	HIST1H2BO
1.795	3.17	PRKDC
1.795	3.293	RFC3
1.792	2.793	CBX1
1.792	3.891	EEF1E1
1.792	3.867	INTS2
1.792	2.849	PTPLAD1
1.79	5.64	BBS2
1.79	3.078	CA4
1.79	3.476	FBXL19-AS1
1.79	3.727	RPSA
1.787	4.74	PLCG1
1.787	2.404	TUBA1B
1.785	4.838	HSD17B7
1.785	2.382	S100A10
1.783	3.638	CALU
1.783	2.534	EPRS
1.783	2.395	PLK4
1.78	3.832	C17orf96
1.78	2.07	ZNF713
1.778	2.129	ASCL4
1.777	2.188	GLUD1
1.777	2.573	HIST1H4A
1.777	2.712	OLA1
1.775	2.04	NUDT17
1.775	2.361	PRR7
1.773	3.75	ANAPC1
1.77	3.493	PABPC1
1.77	3.024	RPL35A
1.77	4.688	ZNF667
1.768	3.548	PRKCQ
1.767	2.239	NPHP4
1.767	4.814	SDK1
1.765	3.28	BTF3P11
1.765	3.415	RPL29
1.765	3.351	RPS15A
1.763	3.387	NACA
1.763	3.376	NAE1
1.763	2.582	RPL10
1.763	2.765	SLC5A9
1.76	2.991	NBEAL1
1.76	5.953	SLC6A10P
1.758	3.921	EEF1A1
1.758	2.437	EPB41L4A-AS1
1.755	2.512	EDDM3A
1.755	2.968	IPW
1.755	2.432	UFC1
1.753	4.315	CUEDC1
1.753	2.65	EDARADD
1.753	3.171	EIF3E
1.753	2.511	NHEJ1
1.753	3.471	RPL3
1.753	3.401	WDR5B
1.752	3.035	GNAS
1.75	2.996	AGSK1
1.75	2.955	CCDC34
1.75	4.329	HLA-F-AS1
1.75	2.798	NIN
1.75	2.958	POLR1A
1.75	2.877	WHSC1
1.748	3.047	RPL14
1.748	4.597	UTRN
1.747	3.347	SSB
1.747	2.062	ZNF563
1.745	4.021	DNMT3A
1.745	2.621	IFT52
1.745	2.97	RBM34
1.745	4.215	RPLP1
1.745	2.995	RPS15A
1.745	4.058	TRIM28
1.745	2.885	XRCC1
1.742	3.378	AGSK1
1.742	3.616	BTF3L4
1.742	3.483	NCL
1.742	3.349	PDE4D
1.74	3.485	ANKRD42
1.74	2.666	C6orf170
1.74	3.649	GPR155
1.74	3.449	RPS15A
1.74	3.253	SSB
1.738	4.099	VGLL4
1.737	3.383	TIAL1
1.735	2.188	C8orf45
1.735	2.2	C9orf84
1.735	4.713	CCDC88C
1.735	2.617	CENPV
1.735	3.502	RGS4
1.733	3.128	TAF1A
1.732	3.294	AGPAT5
1.732	2.552	B3GALNT2
1.732	2.857	HNRNPA0
1.732	2.381	OSBPL3
1.73	4.116	RABIF
1.73	2.307	ZDHHC20
1.728	2.265	CDCA5
1.728	3.301	NRP2
1.727	2.389	C1orf96
1.727	2.274	HIST1H4H
1.727	2.602	IPW
1.725	2.69	C9orf40
1.725	3.545	RPS15A
1.723	3.825	NIN
1.723	3.835	TTC19
1.723	3.668	ZNF551
1.722	2.227	EXOSC2
1.72	4.27	EEF1A1
1.72	3.401	EYS
1.72	3.15	SH3PXD2A
1.72	3.316	ZNF404
1.718	3.381	PRRC2C
1.718	4.084	SMARCC1
1.718	2.19	SNHG5
1.717	2.771	HIST1H2BK
1.717	3.022	KCTD15
1.717	2.454	MIXL1
1.717	2.496	MYOT
1.717	3.175	RPL7
1.715	3.051	HDAC2
1.715	3.385	LRRC1
1.715	3.839	UNG
1.715	3.917	ZNF248
1.715	3.861	ZNF749
1.713	2.363	CD200
1.713	2.906	TBX3
1.712	4.304	TMEM9
1.71	3.738	RPS17
1.708	2.202	SNHG5
1.707	2.162	HIST1H2AM
1.707	2.328	LAMA4
1.707	5.223	MLLT6
1.707	2.298	USP46
1.705	3.29	CNTNAP3B
1.705	2.271	HIST1H3C
1.705	2.207	SNHG5
1.702	2.615	PRIM2
1.702	3.084	ZNF260
1.7	4.284	CNOT6
1.7	2.951	H3F3A
1.7	2.452	MBNL3
1.7	2.66	MEX3B
1.7	2.874	RMI2
1.7	3.341	RPS18
1.7	3.169	VWCE
1.698	2.912	HIST1H2BD
1.698	4.791	ITGA6
1.698	2.952	KIF22
1.698	3.844	ZNF430
1.697	3.204	NUP133
1.697	2.906	SH3YL1
1.697	3.9	SKA2
1.695	4.31	ANAPC7
1.695	3.33	CASP2
1.695	3.698	FLJ43681
1.695	3.24	PLXNA1
1.695	3.435	ZNF226
1.693	3.326	CPSF6
1.693	2.906	EFCAB11
1.693	3.391	RUNDC1
1.692	3.524	CCT2
1.692	3.09	CSNK2A1
1.692	2.314	EIF4B
1.69	2.944	ATAT1
1.69	2.936	HIST1H2BG
1.69	2.974	HOMER1
1.69	2.024	SH3YL1
1.69	3.505	TTLL1
1.688	2.806	L3MBTL1
1.688	2.439	RAET1K
1.687	2.748	BTN2A1
1.687	2.239	RASAL2
1.687	2.935	RPL12
1.687	5.173	SLC6A8
1.685	3.633	LYRM4
1.685	3.472	RPL29
1.683	3.364	RPL8
1.682	2.734	CD200
1.682	3.598	ZNF300
1.68	2.996	ANAPC1
1.68	3.06	B3GALNT2
1.678	4.094	ABL2
1.678	4.953	TRIM71
1.677	2.05	HIST1H4I
1.677	4.168	SLC7A6
1.675	2.755	C9orf40
1.675	2.826	CAMSAP1
1.675	3.283	RPL13A
1.675	3.867	SNORD72
1.673	3.569	HNRNPA1
1.673	2.269	PKP4
1.673	4.261	ZNF382
1.672	3.143	PLEKHG2
1.67	2.512	BMP8B
1.67	2.849	SF3B4
1.668	2.652	BOD1
1.668	3.391	NUP62
1.667	2.259	DPCD
1.665	2.546	ALG10
1.665	3.498	CHST10
1.665	2.17	SNHG5
1.665	3.737	ZNF587
1.66	3.723	GSTA4
1.66	3.527	ICK
1.66	3.082	SKP2
1.66	2.355	TMEM237
1.66	2.523	TPR
1.66	3.332	ZNF594
1.658	3.112	BAG2
1.657	2.191	DNM1P46
1.657	2.32	PDP2
1.655	2.482	AGSK1
1.655	3.994	CBFB
1.655	2.043	DNAH8
1.655	2.75	FAM175A
1.655	2.605	GINS3
1.655	2.134	GNRH1
1.655	2.976	RPS5
1.655	3.086	STX6
1.653	2.452	INCENP
1.653	2.652	SLC9B1
1.652	3.53	GPX7
1.652	4.311	TRIM24
1.648	2.981	EIF3L
1.647	3.384	BTF3
1.647	3.271	RPL29P2
1.645	2.366	CTNNB1
1.645	3.65	KPNA2
1.645	3.463	RPL29
1.645	2.154	SNHG5
1.645	2.634	THEM4
1.643	2.227	RPL10L
1.643	3.314	SOBP
1.643	2.418	ZNF70
1.64	3.431	STK36
1.64	5.023	TRIM24
1.638	3.007	DRAM1
1.638	3.355	XPOT
1.637	2.819	C1GALT1
1.635	4.244	NOP56
1.635	3.558	RPS18
1.635	3.198	SAE1
1.633	2.556	BZW2
1.633	2.283	LAMB1
1.632	3.101	C10orf2
1.632	3.502	RPSA
1.63	2.518	ASAP2
1.63	2.794	EIF3F
1.63	3	NME1
1.63	3.14	PHC1
1.63	2.789	PSMD4
1.63	3.366	Q982T4
1.63	3.136	ZNF84
1.628	4.256	ZNF28
1.627	2.152	FAM123B
1.627	2.196	NXN
1.625	5.64	ABCA12
1.625	2.462	HIST1H3A
1.625	3.141	LSM11
1.625	2.912	OR7E37P
1.625	3.118	RPS19
1.625	3.365	RPS27
1.623	3.287	EID2B
1.623	2.193	HIST2H2AB
1.622	3.473	C14orf33
1.622	3.707	MKL2
1.622	2.909	RPS20
1.62	2.754	MRPL45
1.62	2.026	SSR1
1.62	2.977	ZNF425
1.618	3.551	C9orf5
1.618	2.914	KIAA0907
1.618	3.41	RAPGEFL1
1.618	3.74	SUMO2
1.617	3.247	LOX
1.617	2.706	PRMT1
1.615	3.409	ABI2
1.615	3.013	Q982T4
1.615	2.942	WHSC1
1.613	2.878	C2orf3
1.613	2.198	C9orf5
1.613	2.652	GPX8
1.613	3.103	KDM5B
1.613	4.796	NOB1
1.613	2.42	RASAL2
1.613	3.448	RPL32
1.612	2.557	ACBD6
1.61	2.099	NINL
1.61	2.795	POLE2
1.61	2.209	PVT1
1.61	3.628	RPS6
1.608	2.196	CTSC
1.607	3.5	RPS2
1.607	3.703	UBAP2L
1.605	2.283	AIF1L
1.605	3.646	CDON
1.605	3.174	DISC1
1.605	3.524	NUP107
1.605	2.817	SMARCB1
1.605	3.029	STEAP2
1.603	2.639	MCM7
1.603	2.673	RNF145
1.602	2.223	C6orf186
1.602	3.501	RAD51D
1.598	2.794	C1orf112
1.598	4.938	MMP2
1.597	4.591	UTRN
1.595	4.6	C17orf63
1.595	3.317	EEF2
1.595	3.417	HNRPLL
1.595	2.809	NACA2
1.595	2.307	PLEKHG2
1.595	2.859	RPS10
1.595	3.291	ZBTB12
1.592	3.582	RPSAP52
1.592	2.156	SPAG6
1.59	2.464	DPY19L4
1.59	2.64	HNRPDL
1.59	4.342	KCNQ1OT1
1.59	2.486	LEPRE1
1.59	2.385	NOVA1
1.59	3.095	RGS10
1.59	3.189	SNRPD1
1.59	2.825	SORT1
1.59	3.793	TMEM97
1.59	3.141	ZNF496
1.588	2.792	VN1R1
1.588	5.072	ZAP70
1.587	2.627	CEACAM22P
1.587	2.634	KIF16B
1.587	2.243	ZNF385B
1.585	2.752	C1GALT1
1.585	4.391	FAM18B2-CDRT4
1.585	3.05	FKBP7
1.585	3.549	GLTSCR2
1.585	2.226	MIB1
1.585	2.501	RNF145
1.583	2.598	ZNF334
1.582	2.327	FLJ44896
1.582	2.028	PLCH1
1.582	2.695	TMEM107
1.58	3.269	ANGEL2
1.58	4.826	C1orf227
1.58	3.115	PPAT
1.58	2.077	TUBA1C
1.58	2.135	ZNF48
1.578	3.182	DNM3
1.578	3.458	RPL34
1.578	3.689	RRP15
1.577	2.814	ANAPC1
1.577	2.628	NIF3L1
1.577	2.156	ZNF419
1.575	3.608	CAPN10
1.575	2.533	ENOX1
1.575	2.457	MCM5
1.575	3.559	PTOV1
1.575	3.313	SNURF
1.573	2.688	GORASP2
1.572	2.834	GAP43
1.57	3.035	C12orf47
1.57	3.377	FUBP1
1.57	3.433	KDELR1
1.57	2.617	SNHG6
1.57	3.699	ZNF92
1.568	3.219	ARNT2
1.568	3.589	RPL36
1.568	2.747	ZNF14
1.567	2.578	CCT4
1.567	3.387	KIAA1841
1.567	2.817	ZNF669
1.565	3.238	ADRBK2
1.565	3.044	HNRNPA1L2
1.565	2.457	PMCH
1.565	3.238	RPL27
1.562	2.546	GAPDH
1.562	2.901	RPS20P27
1.562	4.163	VPS54
1.56	2.793	C1QTNF9B-AS1
1.56	2.777	KIF20B
1.56	3.091	RPS15
1.56	4.656	SLC22A23
1.558	3.403	FKBP14
1.558	3.121	NUDT4
1.558	3.488	SPEF2
1.557	3.61	ATXN7L3B
1.557	2.949	RRP1B
1.557	3.902	VPS54
1.555	3.087	ANP32A
1.555	2.211	ENO1-AS1
1.555	2.396	HIST1H2AM
1.555	4.228	MATR3
1.555	2.458	PCSK1
1.555	2.889	SMC2
1.553	3.659	C19orf40
1.553	3.996	SF3B3
1.552	3.652	MDM4
1.552	2.201	OSGEPL1
1.55	3.072	DNM1P46
1.55	2.832	NONO
1.55	2.729	SRGAP3
1.55	3.185	ZNF286B
1.548	2.753	HIST1H2AD
1.548	2.382	IGBP1
1.547	2.196	LRRCC1
1.547	3.287	PRPF18
1.545	2.461	AP3M2
1.545	3.607	NANOG
1.545	2.72	SNHG6
1.543	2.642	ACPL2
1.543	4.17	VEZF1
1.542	2.342	ACVR2B
1.542	3.079	AGAP1
1.542	3.02	IKBIP
1.542	2.2	NT5M
1.542	3.802	PWWP2A
1.542	2.388	RPL30
1.542	3.732	WHSC2
1.54	2.184	FLJ43315
1.54	3.069	MKI67IP
1.54	3.145	PTBP1
1.54	3.111	ZNF788
1.537	4.63	DSP
1.537	3.195	TMEM181
1.533	2.407	C1orf9
1.532	2.536	DTNB
1.53	3.936	CMIP
1.53	3.004	RPL34
1.53	2.693	STOX1
1.53	2.406	TCF3
1.528	2.914	GLTSCR1
1.528	2.897	KCTD10
1.528	3.239	PGD
1.527	3.258	RPS16
1.525	3.58	ATP1A4
1.525	3.727	EEF1E1
1.525	2.301	FGFR3
1.525	2.679	HSPA12A
1.525	3.435	SEMA5B
1.523	3.158	CCDC88A
1.523	3.007	CNPY2
1.523	3.638	PHIP
1.523	3.402	PPIA
1.523	3.86	RSL1D1
1.522	4.867	ARHGEF2
1.522	2.743	QSER1
1.52	2.607	C9orf93
1.52	3.187	CNTNAP2
1.52	4.198	DPY19L2
1.52	2.744	EPB41L5
1.52	2.118	FLJ16779
1.52	2.854	HEATR2
1.52	3.238	HN1L
1.52	3.679	TUBG1
1.52	2.744	UBE2E3
1.52	2.64	ZBTB26
1.518	4.062	FLJ31945
1.518	4.728	LINC00471
1.518	2.388	METTL5
1.518	3.846	ZNF761
1.517	4.088	FDPSL2A
1.517	2.609	TTC13
1.515	3.064	CSE1L
1.515	2.693	HIST1H4B
1.515	3.609	RPL23AP7
1.513	3.173	BTBD3
1.513	3.763	CLK2
1.513	3.104	CSE1L
1.513	2.783	PCBP2
1.512	2.911	C2orf68
1.512	3.269	ETV4
1.512	2.99	TEAD2
1.51	2.04	BORA
1.51	2.091	OST4
1.51	3.571	PLAGL2
1.51	2.54	RAB4A
1.51	2.434	RCBTB1
1.51	2.187	RQCD1
1.51	3.148	SLC30A6
1.51	2.47	SLC9A2
1.508	2.081	IPW
1.508	2.757	SPATA5
1.507	2.692	ZFP30
1.505	3.171	BLMH
1.505	3.419	BMPR1A
1.505	3.073	CEP250
1.505	4.524	IMPDH2
1.505	2.064	LIN7A
1.505	2.136	ZNF865
1.503	2.069	DNAH12
1.503	4.612	MPHOSPH6
1.503	4.461	PIP4K2B
1.503	2.408	PSAT1
1.503	3.486	ZNF788
1.502	2.422	GLS
1.502	2.149	HIST2H2AA4
1.502	2.735	SUMO2
1.5	2.558	CERS6
1.5	2.171	FEN1
1.5	2.617	LTA4H
1.5	2.08	MAGED2
1.5	2.801	NCKAP1
1.5	2.12	PAX2
1.5	2.875	PCBP2
1.5	3.22	RBM34
1.5	3.596	RFX3
1.498	2.998	MKI67IP
1.498	2.337	MZT1
1.497	2.291	HOMER3
1.495	2.627	C2orf69
1.495	3.208	COG2
1.495	2.771	DISC1
1.495	3.143	METTL21B
1.495	2.708	PTPLAD1
1.495	3.756	SLC29A4
1.493	2.777	VPS35
1.493	4.647	ZNF710
1.492	2.717	HNRNPA1L2
1.492	2.69	MCM5
1.492	2.612	SRGAP2P1
1.492	3.127	SRPK1
1.49	3.543	HAUS6
1.49	2.045	OXCT2
1.49	3.349	PPIA
1.49	2.613	ZNF431
1.488	3.221	BIK
1.488	3.419	EHMT2
1.488	4.125	THEM4
1.487	3.09	HIST1H2BC
1.487	4.216	RPL13P5
1.485	2.105	PRTFDC1
1.485	2.289	SH3PXD2B
1.485	2.385	SPATA24
1.483	4.044	DPY19L2
1.483	2.691	EIF4B
1.483	3.532	ENTPD1
1.483	2.717	HIST1H4A
1.483	3.641	RPL39
1.483	2.294	TMEM64
1.483	3.006	ZBTB34
1.482	3.629	DCAF7
1.482	2.184	LINC00263
1.482	3.494	PHOSPHO2
1.482	2.588	ZNF124
1.48	3.709	GEMIN4
1.48	3.512	GTF3C2
1.48	2.853	HSD17B7
1.48	2.573	TP53I3
1.48	2.493	ZNF248
1.478	2.618	C1QBP
1.478	2.282	HERC2P7
1.478	2.847	KCTD15
1.477	2.883	HSPB1
1.475	2.753	STARD4
1.473	3.967	KIF2A
1.472	2.537	CPSF3
1.47	3.426	ARSE
1.47	3.182	LDB1
1.47	3.957	SNRPN
1.468	2.072	CDC14B
1.468	3.366	RBMX
1.467	3.777	ANKRD52
1.467	3.341	MGC21881
1.467	2.367	MME
1.467	2.945	PLEKHA8
1.465	3.142	C12orf11
1.465	2.585	OLA1
1.465	2.49	PCBP4
1.465	3.418	SH3BP4
1.463	2.069	ATP9A
1.463	2.294	NEK11
1.462	2.023	FOXJ1
1.462	4.823	LANCL1
1.462	3.416	TRMT61B
1.46	2.52	CDC73
1.46	2.737	CEP89
1.46	3.193	HIP1
1.46	4.089	HNRNPA3
1.46	3.983	RPL23AP7
1.46	2.995	ZNF346
1.458	3.104	MTR
1.458	2.572	ZNF280D
1.457	3.443	C16orf88
1.457	3.014	FUBP1
1.457	3.659	ZCCHC3
1.455	2.174	C19orf18
1.455	3.912	ZNF618
1.453	2.611	ARHGAP18
1.453	2.58	HSPA4
1.453	2.987	PPIP5K1
1.453	2.243	TUBB
1.452	4.433	C1orf74
1.452	2.213	DNM1P46
1.452	4.422	ERCC2
1.45	3.917	ZNF525
1.447	4.076	AKIRIN2
1.447	2.494	EIF3H
1.447	2.395	LSM4
1.445	2.094	HMGB2
1.445	4.076	MIPOL1
1.445	2.406	OR4F29
1.445	3.223	SUPT16H
1.443	3.401	ATAT1
1.443	2.946	PTBP3
1.443	2.169	PYGO2
1.443	2.17	SNORD64
1.443	3.233	TYSND1
1.442	2.927	C18orf10
1.442	3.514	RPL39
1.44	2.262	C20orf96
1.44	2.039	CENPN
1.44	2.474	FBLN1
1.44	2.972	SNRPB
1.438	3.893	ZEB1-AS1
1.437	3.427	TSPY26P
1.435	3.276	APEX1
1.435	2.528	FLJ33630
1.435	2.497	HHAT
1.435	2.56	NUP133
1.435	3.166	TEX22
1.435	3.111	USP21
1.435	3.017	ZNHIT6
1.433	4.687	ALS2CR8
1.433	3.812	MRPL45
1.433	3.072	PP7080
1.432	3.281	CD46
1.432	2.625	PEAK1
1.432	2.096	WFS1
1.43	3.2	C17orf76-AS1
1.43	2.578	CCT4
1.43	2.465	FSD1L
1.43	2.588	LENEP
1.43	2.322	PRKD3
1.43	2.943	SSB
1.43	2.399	TBX2
1.428	2.849	EIF2B4
1.428	3.291	RABEP2
1.428	2.887	ZNF581
1.427	2.242	DISC1
1.425	3.319	BMPR1A
1.425	3.397	EIF2D
1.425	2.341	KIAA1462
1.425	2.831	PLCB1
1.425	2.987	RPS23
1.425	2.992	SLC39A6
1.425	2.455	SNRPE
1.423	2.902	KSR1
1.422	2.842	IPO7
1.422	3.2	PLXNC1
1.422	3.003	RRS1
1.422	2.273	SMAD2
1.422	2.33	TMEM18
1.42	4.468	EGFL8
1.42	3.137	LRPPRC
1.42	2.971	NUP155
1.42	3.236	PPP1R2
1.42	3.008	RPL35
1.42	3.792	SRD5A3
1.42	2.328	TAF1B
1.418	2.926	ADNP
1.418	2.777	POTEKP
1.418	3.569	SERF1B
1.418	3.957	TAF8
1.417	2.789	C12orf32
1.417	2.954	CWC27
1.417	2.416	DCP2
1.417	3.238	RPL29
1.417	3.149	RPS14
1.417	2.647	SRGAP2
1.417	2.409	UBQLN4
1.415	2.066	ARL1
1.415	2.656	ATN1
1.415	3.939	CCDC127
1.415	2.418	EIF4E
1.415	2.069	JKAMP
1.415	4.634	KIAA1609
1.415	2.723	NUP35
1.415	2.784	PSAT1
1.415	2.742	PTMA
1.415	3.21	PYCR2
1.415	2.761	UNC119B
1.413	2.745	ARHGEF11
1.413	2.443	NIF3L1
1.413	4	USP10
1.413	3.769	ZNF461
1.412	2.607	ALG1
1.412	2.977	ATP5G2
1.412	2.936	PFDN4
1.412	2.536	RFX5
1.41	2.794	FUS
1.41	2.615	HDDC2
1.41	2.113	KRTAP9-3
1.41	3.484	ZMYM3
1.407	2.453	CLSTN1
1.407	2.103	LAMC2
1.407	2.549	MDM4
1.407	2.169	WNK2
1.405	3.392	RABEP2
1.405	3.352	RBMXL1
1.405	2.963	SLC25A35
1.405	3.35	SLC25A6
1.405	2.816	STXBP5
1.405	2.208	ZNF331
1.405	2.197	ZNF789
1.403	3.047	FUT8
1.403	2.363	PARK2
1.403	2.175	TBC1D4
1.403	2.292	TMTC1
1.402	2.202	CCT5
1.402	2.234	MRPS21
1.402	2.874	MTX3
1.4	4.048	BRWD3
1.4	2.37	CROCCP3
1.4	2.867	LRRC37BP1
1.4	2.973	SETDB1
1.4	4.493	TAF9
1.4	2.217	TBCB
1.4	2.509	TFB1M
1.398	2.225	EPB41L1
1.398	2.101	HIST1H1D
1.398	2.46	TMEM194B
1.398	2.927	TSN
1.398	2.325	ZNF268
1.397	2.305	PSMD14
1.395	3.057	DUSP12
1.395	2.592	FLJ42627
1.395	2.069	NR2F6
1.395	2.272	RFC4
1.395	2.467	TOMM20
1.395	4.02	UTRN
1.393	3.54	EARS2
1.393	2.783	FAM20B
1.393	2.852	MGAT5
1.393	3.085	PPIAL4A
1.393	3.118	RPL7
1.393	2.831	TTC30B
1.393	3.202	VPS35
1.392	2.055	TNFSF9
1.392	3.688	TSN
1.39	2.798	DKC1
1.39	3.557	FAM57A
1.39	2.373	GNAI1
1.39	2.898	RAB23
1.39	2.453	RPL21
1.39	2.356	SLC6A4
1.388	2.359	BEX4
1.388	3.814	UBAP2
1.387	4.648	AQR
1.387	2.331	CNIH4
1.387	2.904	LRPPRC
1.387	4.459	NAA15
1.387	4.301	NOP56
1.385	4.09	C9orf167
1.385	4.642	CASD1
1.385	2.078	CNTNAP3B
1.385	3.199	RPA1
1.385	2.601	RPRD2
1.385	3.48	RPSA
1.385	2.732	TPX2
1.385	2.312	TSPAN15
1.385	2.124	UBE2D2
1.383	2.789	GPATCH1
1.383	2.146	PTPRG
1.383	4.092	ZNF607
1.382	3.775	FAM206A
1.382	4.119	ZNF567
1.382	3.842	ZNF90
1.38	2.513	ANKLE2
1.38	3.076	CNTNAP3B
1.38	3.17	HNRNPA3
1.38	3.926	MGC27345
1.38	2.689	RAB30
1.38	3.244	RNPS1
1.38	2.184	ZFHX2
1.378	2.847	ELAVL1
1.378	2.75	METTL5
1.377	3.833	AP3S1
1.377	2.415	C12orf47
1.377	2.11	HIST1H4G
1.377	4.094	HS6ST1
1.377	2.669	PHIP
1.377	2.839	RBBP9
1.377	2.946	RPS29
1.377	2.447	TMEM18
1.377	2.814	ZNF668
1.375	2.98	AZI1
1.375	3.021	CCDC40
1.375	3.343	FAM86B2
1.375	2.95	FBXO31
1.373	4.16	SLC35F5
1.372	2.08	CEP170
1.372	3.15	HNRNPA3
1.372	2.406	KLHDC5
1.372	2.913	NUDT21
1.372	2.12	TNXB
1.37	2.978	ACBD3
1.37	2.099	BANF2
1.37	2.657	PCNA
1.37	2.669	PREPL
1.37	4.189	RPS6KA3
1.368	4.513	C15orf17
1.368	2.466	IRF2BP2
1.367	3.352	EME2
1.367	2.223	HIST1H2AC
1.367	2.568	NR2F1
1.367	3.43	PAPSS1
1.365	2.637	B4GALT3
1.365	3.72	ILF3
1.365	3.419	LSM2
1.365	3.787	NONO
1.365	3.285	PIP4K2B
1.365	2.317	TMEM167A
1.365	2.084	ZNF853
1.363	3.073	TCERG1
1.362	2.114	ADCY6
1.362	3.441	C5orf28
1.362	2.434	C9orf21
1.362	2.617	GPR155
1.362	3.242	POGZ
1.362	3.446	RBM12B
1.362	3.121	RCOR3
1.36	4.42	GPATCH4
1.36	2.913	LRPPRC
1.36	2.092	MRPL19
1.36	2.584	PTMA
1.358	3.688	DNM1L
1.357	3.387	C15orf29
1.357	2.859	CHST15
1.357	2.624	DDAH2
1.357	2.373	FXYD3
1.357	2.11	HILPDA
1.357	2.278	PTRHD1
1.357	4.779	TBCK
1.355	2.337	DDX1
1.355	3.37	DIMT1
1.355	2.369	FLJ41455
1.355	2.682	GOLGA3
1.355	3.953	GTF2H2D
1.355	2.761	H2AFY
1.355	2.993	PPP1R2
1.355	2.916	RAD1
1.355	3.51	SMARCB1
1.355	2.949	TP53
1.353	2.922	DHX57
1.353	3.159	NAA40
1.353	3.02	RBMX
1.352	2.181	FXR1
1.35	2.397	GRPEL2
1.35	2.5	H2AFZ
1.35	2.135	IGSF8
1.35	2.379	YAP1
1.35	3.884	ZNF382
1.348	2.896	RFXAP
1.348	2.887	UTRN
1.348	3.331	ZNF605
1.347	2.185	CEP170
1.347	2.316	GOLT1B
1.347	2.66	NUP62
1.345	3.164	BMPR1A
1.345	3.274	BUB3
1.345	3.73	HDAC11
1.345	2.399	TUBB
1.345	2.893	ZNF234
1.342	2.246	CNIH4
1.34	2.061	CXADR
1.34	2.826	GMPS
1.34	2.849	KIF27
1.34	2.524	LSM14A
1.34	2.958	POTEM
1.34	2.291	SRP9
1.34	2.038	SSR1
1.34	3.627	TNPO1
1.34	2.388	UBXN7
1.34	2.093	ZNF232
1.338	4.156	ADCK3
1.338	2.894	C14orf1
1.338	2.402	NME2
1.337	2.692	C12orf45
1.335	3.015	BMPR1A
1.335	2.54	DNAJB1
1.335	2.244	PCBP1
1.335	2.278	PPM1G
1.335	2.258	RARS
1.335	2.437	RNF219
1.333	2.377	RNU105A
1.332	2.208	C12orf47
1.332	2.521	CBWD5
1.332	3.164	GPD2
1.332	2.624	INPP5F
1.332	2.307	RPAP2
1.33	2.347	CACNA1I
1.33	2.456	CDKN2AIPNL
1.33	2.407	DTD1
1.33	2.504	RPL21
1.33	2.251	SNORD79
[truncated: 2,423 more rows]

## Sheet: GSE151347
log2(fold change)	neg log10(p-value)	Symbol
9.563	56.193	IGDCC3
8.986	22.723	TBX4
8.568	31.276	TRIM71
8.352	26.712	DKK4
8.307	16.97	MATN3
8.003	30.43	PCP4
7.818	27.063	SRARP
7.772	10.336	COL2A1
7.672	28.504	FRRS1L
7.445	28.504	DPEP1
7.356	22.44	KCNU1
7.31	6.326	REG3A
7.272	10.973	MEP1A
6.953	15.714	CPA6
6.921	6.02	PGC
6.894	17.995	ODAM
6.88	18.034	HTR1D
6.846	19.616	SLC6A2
6.683	18.117	DUSP9
6.679	20.879	HMGA2
6.609	18.137	GJB6
6.501	7.152	REG1A
6.179	13.757	DKK1
6.169	12.884	CHGB
6.158	14.332	MYH7B
6.115	31.031	SLC22A11
6.057	31.974	NKD1
5.896	25.111	SP5
5.895	15.756	CTNNA2
5.874	9.321	AFP
5.832	7.751	IGSF1
5.794	11.291	DLK1
5.774	13.886	RASGRF1
5.738	22.818	PEG10
5.603	8.998	MYCN
5.544	11.951	NAT8L
5.484	14.955	APCDD1
5.469	16.855	GNG4
5.412	26.309	SP6
5.405	10.633	DQX1
5.327	19.031	CDCA7
5.313	9.254	ATP1A2
5.293	22.176	CCEPR
5.221	14.478	ABHD12B
5.186	13.61	SNORA11E
5.185	13.695	SNORA11D
5.176	12.917	SLC6A7
5.168	18.601	IGF2BP1
5.168	19.183	LINC02600
5.149	11.436	SLC7A11
5.144	22.756	CACNB4
5.112	22.767	DYNC1I1
5.111	10.521	COL9A3
4.98	10.044	HS6ST2
4.966	11.193	SULT4A1
4.941	7.031	CPLX2
4.918	43.534	FAM3B
4.901	17.041	ADRA2C
4.851	17.225	NRXN3
4.71	21.529	KCNJ5
4.691	14.838	PRTG
4.685	9.086	GPC3
4.647	7.333	PARAL1
4.591	10.558	LINC02875
4.586	11.056	COL11A2
4.576	12.095	SLC6A4
4.514	13.881	UGT3A2
4.501	14.825	IGDCC4
4.495	18.641	LEF1
4.456	19.416	ASIC1
4.454	11.394	C9orf152
4.44	21.932	MAGED4
4.439	21.289	MAGED4B
4.413	38.229	TNFRSF19
4.337	7.715	EPS8L3
4.33	6.178	BPIFB2
4.322	6.779	HEPN1
4.309	29.732	LGR5
4.298	25.776	BMP4
4.283	13.955	ST8SIA3
4.265	13.729	SLC7A10
4.261	7.05	HEPACAM
4.237	7.064	KCNJ10
4.202	8.847	IRX3
4.185	13.415	HASPIN
4.174	19.557	CDKN2A
4.153	18.579	NOTUM
4.112	14.973	SNTG1
4.106	14.15	CCDC170
4.086	15.67	RHBG
4.077	21.299	GREB1
4.032	13.733	MEG8
4.017	9.114	CTSV
4.014	20.792	NPNT
4.002	14.677	PGAP4
3.999	9.035	HTR4
3.996	6.033	H2AC25
3.978	11.17	GRIK4
3.977	7.635	CDH16
3.967	7.593	GDF10
3.958	10.988	TSPAN5
3.955	19.107	RNF157-AS1
3.953	5.831	PRR36
3.949	12.846	SNAP25-AS1
3.946	13.028	LINGO1
3.944	12.659	RNF157
3.929	29.06	HOXA3
3.919	17.137	SRRM3
3.86	5.401	MME
3.85	12.158	ESM1
3.85	10.876	SERPINI1
3.834	9.76	TEX11
3.822	8.393	MCCD1
3.817	20.004	SYT15B
3.779	12.887	MMP11
3.773	12.392	ZNF280B
3.766	14.726	ANKRD65
3.766	23.631	EDARADD
3.752	7.677	FERMT1
3.751	11.17	IHH
3.744	27.537	AXIN2
3.726	6.572	CENPF
3.725	6.223	CASC22
3.72	6.902	ATP6V1B1
3.717	4.727	FBN3
3.713	12.58	TRIM17
3.712	8.121	IGFBPL1
3.71	14.488	SDK1
3.708	11.905	BIK
3.699	9.271	BEX1
3.682	9.273	SOAT2
3.653	9.232	TDGF1
3.634	5.273	OLR1
3.623	20.455	STOX1
3.618	14.661	SLC6A9
3.609	13.089	ACTG1P25
3.603	6.382	RASL11B
3.59	5.093	VWA2
3.587	13.449	MEG3
3.586	8.195	CLDN19
3.56	11.801	RHBDL3
3.521	16.434	SYT15
3.515	10.424	ERP27
3.503	11.727	EPHB2
3.48	10.917	LINC00665
3.456	9.801	MDK
3.43	10.456	SYT15-AS1
3.428	18.698	PHYHIPL
3.423	5.249	TUBB4A
3.419	2.458	SPINK1
3.394	5.145	UICLM
3.384	9.685	LINC01754
3.371	14.444	PTK7
3.367	9.006	FRAS1
3.367	11.15	SIX4
3.354	6.934	PLCH1
3.351	5.482	SEC14L6
3.331	7.583	GXYLT2
3.328	4.348	GUCY1B2
3.328	12.995	MILIP
3.316	10.281	IQCH
3.313	6.848	WNK4
3.304	4.735	RGSL1
3.294	8.63	ASCL2
3.292	14.64	LINC01124
3.288	10.151	LINC03034
3.273	14.092	PRDM16-DT
3.273	3.178	SORCS1
3.272	12.407	SQLE
3.268	11.24	GLUL
3.258	16.505	POU2AF3
3.247	7.098	ZIM2
3.246	6.763	RCOR2
3.243	7.863	TICRR
3.239	4.513	CROCC2
3.233	22.103	ITGA6
3.228	9.481	ANKRD65-AS1
3.226	4.58	LINC03040
3.222	21.299	RASL10B
3.22	5.643	GINS1
3.217	4.778	HECW1
3.215	6.235	SMPX
3.205	6.35	PYCR1
3.195	4.518	NEK2
3.195	9.642	PEG3-AS1
3.17	4.741	UBE2C
3.168	5.041	RIMKLA
3.162	13.836	PEG3
3.157	15.057	QPCT
3.149	9.515	EPCAM
3.145	7.182	SV2A
3.14	11.986	SSC4D
3.135	19.877	LAMA3
3.134	4.614	CCL18
3.132	5.506	APLN
3.123	9.549	ITPKA
3.121	12.917	ROBO1
3.081	6.807	MSX1
3.079	14.045	CEL
3.078	7.288	ETV4
3.076	5.713	VEGFD
3.074	5.551	SLC35F3
3.07	6.531	ENPP3
3.068	4.462	F2RL3
3.047	6.634	PTCHD4
3.045	6.366	MCTP1
3.043	4.115	ASPM
3.034	17.145	TBX2-AS1
3.027	4.868	SAPCD2
3.025	6.486	ARFGEF3
3.021	7.083	SLC16A11
3.018	5.013	SMPDL3B
3.014	3.131	SLC6A11
2.996	7.465	CHRM4
2.983	7.971	RELN
2.982	5.873	PLK1
2.978	10.929	MAP7D2
2.974	8.417	KCP
2.973	4.67	TTK
2.969	4.342	B3GALT2
2.967	9.914	ZBTB7C
2.955	5.858	CCR6
2.955	5.533	NQO1
2.952	8.83	CELP
2.944	5.099	NXPH3
2.941	4.938	NUF2
2.936	5.118	FLVCR1-DT
2.925	4.297	TOP2A
2.922	11.826	ZSWIM5
2.916	7.273	FER1L4
2.916	19.158	RHPN1
2.914	5.533	SEZ6L2
2.913	6.159	VANGL2
2.912	6.624	HUNK
2.91	7.417	PTGDR2
2.908	3.823	MDFI
2.901	9.967	ARID3A
2.901	3.464	HS3ST2
2.901	4.23	MYBL2
2.9	20.063	DRC7
2.893	8.421	MYO1A
2.889	7.449	PMFBP1
2.879	3.256	WNT16
2.869	4.086	DLGAP5
2.865	2.602	LYPD6B
2.863	5.936	RTKN2
2.861	7.347	SLC38A5
2.86	8.729	GATA5
2.857	4.75	IQCA1
2.85	7.647	CORIN
2.848	9.943	COLCA1
2.83	18.484	RHOBTB1
2.826	4.679	SULT1C2
2.816	4.188	AURKB
2.816	7.121	FGF12
2.813	9.451	LYZ
2.812	3.721	MFAP2
2.811	3.948	CDC20
2.802	3.39	EBF2
2.801	5.662	CBX2
2.798	4.589	ORC6
2.795	6.365	TRIP13
2.794	3.742	CCN3
2.794	6.138	LINC02381
2.792	5.273	FAM227A
2.792	6.144	FOXQ1
2.78	9.602	LARGE2
2.777	3.45	EXO1
2.777	5.415	LINC00607
2.776	4.657	UBE2T
2.776	4.348	XRCC2
2.772	2.549	PURPL
2.765	5.591	MEG9
2.759	9.406	PRDM16
2.759	11.313	PRR15L
2.759	8.394	RAMP2-AS1
2.757	4.139	CDT1
2.753	2.488	DKK2
2.751	4.169	SPARCL1
2.75	7.714	OXCT1
2.746	16.863	PRKAA2
2.73	3.844	ACAN
2.728	3.806	SKA1
2.722	7.602	SLC16A12
2.719	5.652	ZIM2-AS1
2.718	3.956	ANLN
2.705	5.824	MEX3A
2.702	11.928	RBM20
2.697	7.547	EPCAM-DT
2.695	10.346	IGF2BP2
2.673	3.195	DEPDC1
2.67	5.153	EVPL
2.667	9.398	LINC01572
2.662	11.605	SALL2
2.661	6.019	LINC01186
2.656	6.913	TREM2
2.654	2.588	LINC02365
2.644	3.303	PCDHB11
2.642	6.383	GABRD
2.637	12.411	PTP4A3
2.626	8.286	PAQR8
2.625	4.968	FAM83D
2.623	5.262	COL9A2
2.621	3.919	DTL
2.617	4.251	DYDC2
2.616	7.449	CD7
2.615	18.584	TRIB2
2.608	6.408	CPNE7
2.608	4.698	KIAA1755
2.606	3.707	APLP1
2.604	5.76	REEP2
2.597	5.37	C9orf50
2.594	10.977	DNMT3B
2.584	4.019	UHRF1
2.582	6.981	NPTXR
2.581	3.307	KIF18B
2.575	4.408	MPPED2
2.567	5.489	PARPBP
2.565	3.355	CDCA2
2.565	5.974	FGF13
2.563	4.04	NRCAM
2.559	7.505	PROCA1
2.553	5.105	INSYN1
2.548	7.509	CLUL1
2.545	4.524	RNFT2
2.541	7.452	RNF43
2.54	5.339	MGAT3
2.537	4.025	BUB1
2.536	16.083	ASPSCR1
2.533	3.232	DCHS2
2.531	4.418	CCNB1
2.529	7.582	KIAA1549
2.526	4.128	CCNB2
2.519	3.253	CTHRC1
2.516	3.209	SGCZ
2.514	7.296	PDGFA-DT
2.512	10.491	BAIAP2L2
2.509	10.862	ZNF610
2.5	3.093	MSI1
2.496	2.473	DPP10
2.496	3.834	TGFB2-OT1
2.485	5.416	ANO2
2.472	4.605	PNMA8A
2.467	3.01	FREM1
2.461	5.919	FBXL21P
2.453	3.284	CDC25C
2.452	4.415	KCNH2
2.451	3.606	FAM95C
2.451	5.116	NAALADL1
2.45	5.769	PIF1
2.445	4.149	CDC25A
2.444	15.748	HSDL1
2.444	13.204	SRC
2.443	4.058	CENPE
2.441	7.388	BFSP1
2.441	9.463	CEP126
2.441	4.332	H3C6
2.44	2.506	PBK
2.44	5.619	VASH2
2.439	3.345	COCH
2.439	3.454	EPPK1
2.436	6.455	H2BC8
2.435	6.825	RACGAP1
2.43	3.435	RSPO4
2.428	3.591	MKI67
2.423	8.851	DNM1P46
2.421	4.531	CRNDE
2.417	5.863	FAM220CP
2.417	15.078	ZNRF3
2.415	3.429	CERS1
2.411	5.275	SGO2
2.41	7.992	SLC38A11
2.403	5.908	KIF26B
2.399	4.032	GFI1
2.397	15.054	BCAM
2.396	5.902	DOCK3
2.396	4.355	FOXS1
2.394	12.745	FAM13C
2.393	8.548	MAGEE1
2.382	3.346	DEPDC1B
2.38	6.567	SLC29A4
2.373	3.897	ITGA2
2.371	9.453	PIGZ
2.371	4.169	ZNF391
2.366	6.64	HES6
2.365	4.998	CT66
2.364	3.894	PIMREG
2.363	3.043	IGF2BP3
2.361	2.359	CBLN4
2.361	5.635	SULT1E1
2.352	6.614	BCL11A
2.352	11.15	FMNL2
2.351	3.562	KIF20A
2.344	3.346	BUB1B
2.343	3.22	CKAP2L
2.342	4.449	KAZALD1
2.34	2.837	SLC30A3
2.339	7.722	NDN
2.339	4.277	PRR11
2.337	4.702	CEMIP
2.337	4.122	KIF2C
2.334	3.403	COLGALT2
2.331	3.186	MCM10
2.328	3.071	TGFB2
2.327	2.279	FBXO43
2.324	13.173	ZNF703
2.323	3.478	PTTG1
2.323	7.666	STK26
2.32	4.699	LINC02802
2.318	3.255	COL26A1
2.317	7.105	TSPAN18
2.312	3.742	RAD51AP1
2.312	6.871	STK33
2.31	5.81	TMEM132A
2.305	7.3	FLVCR1
2.3	3.44	PRRG3
2.297	9.424	PLAG1
2.295	3.815	KIF18A
2.294	9.926	PLPPR1
2.291	8.22	HEY1
2.291	3.56	KIF15
2.289	3.195	BIRC5
2.286	9.86	CKB
2.285	15.078	PARD3B
2.282	5.462	CNTNAP2
2.28	14.445	TARBP1
2.269	3.85	CCND2
2.268	3.197	FOXL1
2.259	4.917	OLFML2B
2.258	5.382	GPD1L
2.255	2.955	CDCA8
2.253	4.907	ZNF711
2.252	4.108	MCM2
2.251	5.155	C4orf48
2.25	4.648	APBA2
2.248	4.337	DKK3
2.248	8.981	NECTIN1
2.246	2.533	SBK1
2.245	22.364	KIF7
2.244	3.254	CENPA
2.244	7.973	CORO2A
2.244	5.188	GPIHBP1
2.243	3.524	CDK1
2.237	8.699	ZNF781
2.236	6.575	GVQW3
2.236	2.822	HJURP
2.231	6.846	FBLL1
2.23	3.013	CDCA5
2.227	2.19	SKA3
2.226	3.133	SLCO4A1-AS1
2.22	11.363	PLXNC1
2.218	20.054	MACROH2A2
2.216	9.025	ENTREP3
2.212	2.762	MELK
2.211	11.577	LRRC45
2.21	4.839	AJM1
2.21	3.694	CDKN3
2.207	11.787	STXBP6
2.205	2.613	HOXD4
2.205	8.392	PLVAP
2.199	2.663	E2F1
2.197	2.79	TROAP
2.195	9.259	UBE2Q2P13
2.195	4.986	ZAP70
2.194	3.437	ATP10A
2.194	3.111	NHERF4
2.193	3.4	CKMT1B
2.192	3.311	FABP4
2.192	20.108	SLC26A6
2.191	4.35	MAP3K9-DT
2.19	4.081	SPATC1L
2.183	3.693	SERPINA12
2.18	3.017	LYPD6
2.178	3.361	PTGES2-AS1
2.177	5.274	TDRKH-AS1
2.177	4.475	TRAIP
2.173	12.354	TP53I3
2.172	4.109	FKBP10
2.17	16.336	PLCG1
2.169	7.607	DMKN
2.168	6.504	PFKFB4
2.166	8.78	ZBTB12
2.162	2.967	KIF4A
2.162	6.493	NYNRIN
2.16	10.366	ZNF738
2.158	3.767	TNFRSF4
2.156	4.467	CDKN1C
2.156	11.421	SLC1A4
2.156	4.331	VWF
2.152	13.787	FSD1L
2.152	2.653	KIF14
2.15	6.566	BEND5
2.149	15.501	HDAC11
2.148	3.524	CDCA3
2.148	2.368	MMP9
2.145	2.815	NEIL3
2.138	9.061	SLC1A3
2.134	3.009	ANKRD18A
2.133	2.961	KIFC1
2.132	3.508	SHOC1
2.131	12.559	ARMC9
2.128	22.74	HOXA-AS2
2.126	4.899	TESMIN
2.125	3.831	DDX11-AS1
2.124	2.47	PLEKHB1
2.12	2.163	SSUH2
2.11	5.989	GJA5
2.108	4.318	ACSL6
2.108	8.492	P3H4
2.108	5.822	TMEM255A
2.107	4.558	TRIM67
2.104	4.373	CD24
2.103	3.357	LSP1P5
2.102	12.75	BMF
2.101	7.54	CAHM
2.1	3.811	TYMSOS
2.099	2.76	SOSTDC1
2.097	12	CCDC34
2.097	4.665	ZNF793-AS1
2.094	3.879	SLC24A5
2.092	12.634	ELP1
2.091	2.918	AURKA
2.088	2.137	ESCO2
2.085	5.153	EMC3-AS1
2.084	2.337	CRABP2
2.082	6.698	LYPD1
2.081	2.101	CA12
2.081	3.486	XCL1
2.08	9.179	SLC39A4
2.077	2.008	CKMT1A
2.07	2.403	AJAP1
2.069	7.377	TET1
2.063	5.901	DLG5-AS1
2.06	2.674	TPX2
2.058	2.148	E2F8
2.058	4.391	FRMD7
2.056	3.285	LRRC3B
2.054	2.844	FRZB
2.054	10.77	ZNF503
2.05	2.787	MIR181A2HG
2.049	2.033	ELFN2
2.048	3.935	GPC2
2.047	2.162	CTNND2
2.041	4.249	MYEF2
2.041	3.978	NANOS1
2.039	11.798	BAMBI
2.039	4.338	H3C10
2.03	4.131	GCNT1
2.028	3.048	RMI2
2.027	4.609	LRRC66
2.026	2.735	ACBD7
2.022	2.084	USH1C
2.02	6.93	NETO2
2.019	5.268	STEAP2
2.018	3.27	PRC1
2.015	3.495	TRDC
2.013	5.609	GSK3B-DT
2.013	2.051	NLRP11
2.012	8.628	LPCAT2
2.011	3.812	HELLS
2.01	7.663	ATP6V0E2-AS1
2.007	4.504	CDH13
2.006	5.455	CELSR2
2.004	8.288	LRP4
2	7.861	FUT2
1.998	2.736	CDC6
1.993	8.909	ZNF286B
1.992	2.986	ZDHHC8BP
1.99	2.36	PNMA3
1.985	2.701	UCHL1
1.984	3.052	NCAPH
1.984	10.304	WFS1
1.982	5.876	ZNF714
1.981	3.158	PRDM5
1.979	2.205	RTL1
1.977	3.743	CRACDL
1.977	8.425	ETV1
1.976	5.135	LINC00954
1.976	5.234	NOX4
1.974	5.825	FIGN
1.972	8.329	TIGD1
1.971	14.701	C1QTNF3
1.969	5.588	CDCA4
1.968	2.57	TRPC6
1.967	4.843	GPX7
1.967	5.473	PPM1H
1.965	7.58	ZNF607
1.961	2.743	CENPI
1.959	4.403	AMACR
1.959	3.076	CFAP221
1.958	3.627	ADAM32
1.958	7.825	PIK3R2
1.957	10.422	LINC01521
1.957	3.476	TNFSF4
1.953	4.327	H2AC8
1.953	3.736	RIBC2
1.952	6.647	PTPN14
1.945	4.544	CAPN10-DT
1.943	2.527	DIAPH3
1.943	2.798	GTSE1
1.942	3.731	CCNF
1.942	2.24	SCUBE2
1.938	4.8	DNAJC6
1.938	3.604	ULBP3
1.937	3.772	DGKI
1.936	2.663	TMEM266
1.934	3.648	C21orf58
1.93	4.69	BCAT1
1.927	4.549	C1QTNF3-AMACR
1.919	5.434	RASAL2-AS1
1.918	7.575	INHA
1.915	3.862	FOXM1
1.912	3.622	PLK4
1.912	5.389	TONSL
1.911	5.735	RASGRF2
1.91	2.327	COL8A1
1.909	2.542	HSPA12A-AS1
1.907	3.993	H3C4
1.906	2.329	ACSL4
1.905	4.614	PCSK5
1.904	5.966	TTC23L-AS1
1.9	4.981	ADGRG5
1.9	5.441	HNF1A-AS1
1.899	11.711	ITGAE
1.899	5.145	SLC2A4
1.899	8.778	TMEM98
1.897	10.725	NAT14
1.896	3.55	LRP4-AS1
1.895	3.201	LY75
1.895	2.219	RNASE2
1.892	2.795	GNAZ
1.89	5.714	FAM169A
1.889	2.136	UGT2B11
1.888	6.976	KCNQ1OT1
1.887	2.639	LMOD1
1.887	2.913	SLC12A5-AS1
1.887	2.328	SPC24
1.885	7.27	FBXL19-AS1
1.884	4.588	LINC01315
1.88	3.7	FAM24B
1.88	3.312	NPB
1.88	3.28	TMEM150B
1.879	4.736	CKAP2
1.879	3.059	FZD9
1.878	2.923	SNORD159
1.876	9.362	ZNF503-AS2
1.872	3.89	TCAP
1.871	13.474	TTLL1
1.87	4.739	TRPM3
1.867	3.15	STUM
1.867	7.621	TSC22D1-AS1
1.867	4.452	VWCE
1.866	2.147	HMMR
1.864	6.647	SCAMP5
1.861	6.699	EFNA4
1.861	8.522	RNF144A
1.86	4.561	PDGFA
1.858	16.295	LINC00205
1.857	2.201	E2F7
1.855	12.705	EHMT2
1.853	5.221	COA6
1.853	7.863	SHC3
1.852	2.757	CHKA-DT
1.852	8.342	SOX12
1.849	9.326	C17orf113
1.849	13.234	HOXA4
1.849	3.137	TEDC2
1.848	5.622	SNHG19
1.847	2.324	LDOC1
1.847	8.266	ZNF286A
1.844	12.04	TBX2
1.843	10.458	TRPC1
1.842	2.814	GSTP1
1.84	3.465	SLC16A3
1.839	2.297	ASF1B
1.834	10.483	RAPGEFL1
1.83	4.389	GUCY2D
1.829	2.407	MAD2L1
1.825	6.253	UGGT1
1.823	4.289	TRIM59
1.822	7.694	MBNL3
1.822	3.41	SHCBP1
1.82	13.22	EHMT2-AS1
1.82	4.142	FAM72D
1.819	5.792	FGF17
1.819	4.484	INPP5J
1.818	4.558	MFGE8
1.818	2.916	NCAPG
1.817	3.146	MELTF-AS1
1.816	3.331	TMEM45B
1.815	3.305	PPFIA4
1.813	5.037	DNAH17
1.813	9.231	MAP4K4
1.813	3.169	TNNC1
1.811	2.684	PRC1-AS1
1.811	5.195	RBP7
1.81	3.472	FZD2
1.81	5.129	PRKD1
1.808	2.594	HSPA12A
1.805	6.362	FAM217B
1.803	2.171	EDIL3
1.8	7.687	KCNE3
1.797	2.489	LINC00896
1.792	3.689	SERPINE2
1.791	4.828	ADAMTS6
1.791	3.222	RECQL4
1.789	6.045	ZNF660
1.788	2.971	IGSF3
1.786	2.249	ZWINT
1.785	4.222	MAP2K6
1.785	3.599	SEMA3G
1.784	4.955	COA6-AS1
1.784	4.16	DPY19L3-DT
1.784	6.347	RHBDL1
1.783	5.689	CAP2
1.783	3.764	GNB3
1.783	8.015	SLC7A6
1.78	7.624	MTR
1.779	2.679	F13A1
1.778	4.778	DSP-AS1
1.777	3.738	LINC02542
1.776	10.478	PFN4
1.764	2.305	CENPK
1.762	18.402	ARHGEF28
1.762	6.887	JCAD
1.761	5.435	CD36
1.757	5.15	BCAS4
1.757	2.418	DCDC2
1.757	13.983	SLC25A35
1.756	3.996	POLN
1.756	5.373	PRAG1
1.753	4.296	FABP5
1.752	8.449	TTLL1-AS1
1.751	6.424	TBX3
1.75	6.913	GDPD1
1.748	5.518	TMC7
1.746	2.495	CLSPN
1.745	4.812	ZKSCAN3
1.744	3.268	FAM72C
1.744	6.889	GPAM
1.741	5.343	LIN9
1.739	2.319	HTRA4
1.738	4.552	C2orf15
1.738	2.446	EDA2R
1.738	4.641	HMGCS1
1.738	5.068	RAB34
1.736	5.558	KREMEN1
1.735	11.973	OSBPL7
1.732	6.095	TRIM45
1.731	5.473	LINC02983
1.731	5.103	TMCC1-DT
1.729	2.667	CLDN11
1.724	5.471	PSPH
1.722	10.458	FGD1
1.72	3.16	PCSK9
1.72	8.737	SLC13A3
1.718	5.396	CHST10
1.717	4.407	ATP10D
1.714	3.162	KIF11
1.713	9.908	EID2B
1.71	3.35	DUSP15
1.708	2.505	BUB1B-PAK6
1.708	2.957	PPP2R2B
1.707	8.592	FDFT1
1.706	2.723	FAM162B
1.706	2.521	NDC80
1.7	5.447	NPM2
1.698	6.763	LINC00685
1.698	3.227	MID1IP1-AS1
1.697	2.373	CAPN11
1.697	5.597	TSPYL4
1.696	7.053	ZNF608
1.694	2.567	GP1BB
1.693	14.424	ZNF704
1.692	4.733	CH507-145C22.1
1.691	4.545	CHEK1
1.691	4.418	SORT1
1.688	11.041	CDK6
1.686	3.526	H2BC18
1.685	2.433	ARHGAP11A
1.684	4.132	GLUD2
1.684	3.04	LAPTM4B
1.684	2.141	SLCO4A1
1.682	3.664	H4C15
1.682	7.864	MCPH1-DT
1.68	19.763	DVL2
1.679	2.443	PCDHB10
1.678	2.195	DACT1
1.678	4.316	ZNF775-AS1
1.677	3.382	CCNA2
1.677	7.368	PFKM
1.677	5.382	TDRKH
1.676	2.91	BLM
1.675	4.595	LRRC1
1.673	5.275	PGF
1.67	4.479	CD34
1.67	5.473	INCENP
1.668	2.394	KIF23
1.667	4.191	ZNF793
1.666	2.899	CCNE1
1.666	5.09	FAM200C
1.665	5.351	RFX8
1.663	6.017	ACLY
1.663	3.318	HTR2B
1.663	3.706	SEPT5-GP1BB
1.662	2.445	DBN1
1.662	3.466	ZNF572
1.661	8.002	MAPK13
1.661	6.044	ZC3HAV1L
1.66	8.237	STXBP4
1.657	4.045	SATB2
1.655	6.813	FOXRED2
1.655	6.215	GOLGA2P7
1.655	3.018	SCD
1.653	2.442	FGF1
1.653	3.537	OPRD1
1.652	6.527	TUSC8
1.651	4.545	DIPK2B
1.651	5.915	SOGA1
1.65	2.915	PRELID3A
1.649	10.513	MSH5-SAPCD1
1.648	6.159	RAC3
1.647	6.833	NAALAD2
1.646	5.748	DLL4
1.645	3.272	CRACR2A
1.645	3.657	LINC02435
1.641	3.489	LINC03015
1.64	2.896	CYSRT1
1.64	4.473	SLC4A8
1.639	6.098	SOWAHA
1.638	6.301	P4HA2-AS1
1.636	4.581	VN1R1
1.636	4.242	ZNF296
1.635	5.396	CCDC138
1.634	11.128	MSH5
1.632	2.894	HFM1
1.632	3.575	MCM6
1.632	7.512	ZNF74
1.629	4.014	BNIPL
1.629	7.116	ZNF581
1.628	2.445	MCM4
1.627	8.155	PAPSS1
1.627	3.686	TMEM169
1.626	3.325	LINC01719
1.624	3.262	FRMD3
1.624	4.25	SLC25A21
1.623	3.798	KLHL41
1.622	4.989	NCAPD2
1.62	3.3	C5orf34
1.62	9.336	GSDME
1.618	9.169	ARL6IP6
1.618	4.358	CYP2W1
1.616	6.695	RPL37A-DT
1.613	7.072	ZNF775
1.612	2.031	TFF3
1.612	5.505	UNC119B
1.612	2.412	WDR62
1.61	2.539	FLJ39095
1.61	6.293	PCAT6
1.61	2.665	ZNF252P-AS1
1.609	3.527	TMEM182
1.608	5.017	PRKAR2A-AS1
1.608	5.063	SCML2
1.607	7.531	INPP5D
1.606	8.913	DLG3
1.604	12.507	SLC26A2
1.603	4.507	H2AC20
1.602	3.592	SEC14L5
1.602	3.414	WDHD1
1.601	2.265	RTN4RL1
1.601	3.974	SEMA4F
1.599	3.096	SCAT2
1.596	6.316	ARHGEF3
1.595	6.597	P4HA2
1.594	3.401	KCNN3
1.593	3.398	SYN3
1.592	8.422	CEP250
1.592	3.403	H4C14
1.589	5.465	GAPDH-DT
1.585	2.678	BRCA1
1.584	3.429	CACNA2D3
1.582	7.441	LLGL1
1.582	2.594	WASF3
1.581	3.246	SEPTIN5
1.58	3.265	H2BC4
1.579	2.392	MYOM3
1.578	5.281	DPY19L2P2
1.577	5.211	CRHR2
1.577	9.407	PXYLP1
1.577	13.63	SMYD2
1.576	2.241	COX4I2
1.575	4.307	NDUFA4L2
1.574	15.107	L3MBTL1
1.574	3.82	LINC00528
1.573	2.114	CCDC85A
1.573	6.667	LINC02977
1.571	5.715	GIHCG
1.571	2.765	KLB
1.571	10.455	TBCK
1.57	7.115	MIR4700
1.568	6.573	SAPCD1
1.567	2.408	CIT
1.566	5.807	ZNF563
1.565	2.893	LINC01091
1.562	3.2	ECT2
1.562	2.679	OTOAP1
1.562	14.436	SNHG32
1.561	5.567	SH3RF3
1.56	5.852	AACS
1.56	5.262	NINL
1.559	2.19	TENT5B
1.558	4.679	CCDC88C
1.557	2.331	TESC
1.557	4.718	TNFRSF25
1.557	5.942	ZNF300
1.555	2.361	FZD7
1.555	3.373	PHLDA3
1.552	5.599	MRPS31P5
1.55	9.004	SLC7A6OS
1.549	5.41	B3GALNT1
1.548	4.169	KNTC1
1.548	2.856	USP27X
1.547	4.439	CLIP2
1.546	2.205	CCND2-AS1
1.546	2.921	CD8B
1.546	7.335	MHENCR
1.546	3.055	ZNF853
1.545	7.81	MAGED1
1.545	7.097	OSBPL3
1.544	11.837	GRK3
1.543	4.07	MTBP
1.543	3.375	OPRL1
1.543	6.567	TCTN2
1.542	4.461	ROBO3
1.541	6.253	HS6ST1
1.541	4.733	SMIM3
1.541	6.102	SOBP
1.54	3.47	POLE2
1.54	3.607	TACC3
1.539	3.795	SLC39A10
1.537	12.854	CEP131
1.537	2.4	NT5DC4
1.537	4.131	PRORSD1P
1.537	6.802	SLC25A36
1.535	2.364	ARHGAP11B
1.535	6.14	RHNO1
1.534	3.418	ENTPD2
1.528	9.429	OTUB2
1.527	4.232	LINC02966
1.527	5.558	SMYD3
1.526	2.885	AMER1
1.526	4.541	RUSC1-AS1
1.524	4.929	ANKLE1
1.523	3.587	NT5DC2
1.522	3.667	HIC2
1.52	2.519	C20orf204
1.519	5.588	CDK5R1
1.518	3.178	FAM72B
1.518	2.658	SYTL1
1.517	4.111	LINC00638
1.517	3.956	MMS22L
1.517	6.939	SPACA9
1.515	2.395	GZMA
1.515	3.588	KDM4D
1.513	4.772	NEK8
1.512	8.065	KRBA1
1.512	3.868	MCM8
1.512	8.608	PROX2
1.51	3.286	SLC5A9
1.509	6.151	BORCS6
1.509	2.58	ORC1
1.509	8.649	PLEKHH1
1.508	4.847	H2BC20P
1.506	2.062	SULT1C4
1.505	2.228	COL4A5
1.504	2.785	PGM5
1.503	5.983	PARVB
1.502	6.011	RGS10
1.501	3.897	ALG1L1P
1.501	9.251	PRRT1
1.499	3.001	LINC01963
1.496	10.26	IKBKE
1.496	3.121	PDGFRB
1.495	2.462	CLDN5
1.495	3.365	FAM72A
1.494	4.845	LINC00921
1.493	3.821	GRIP2
1.491	3.267	LINC00888
1.486	3.007	BEND3
1.486	2.443	SEMA6B
1.485	9.836	CROCCP3
1.484	8.963	COL7A1
1.484	3.571	CTSC
1.483	3.477	CENPL
1.483	3.076	GPR161
1.478	4.067	FDPS
1.477	3.077	LINC01770
1.476	2.241	SLC25A48
1.474	2.409	RAD51
1.473	3.046	OLFML2A
1.473	6.929	ZNF790-AS1
1.472	4.13	KIF12
1.47	3.114	DANCR
1.469	2.414	PVT1
1.468	2.674	STMN1
1.466	3.995	LINC02352
1.465	5.73	LINC01089
1.465	5.64	WSCD1
1.463	5.135	S100A1
1.462	3.556	KIZ-AS1
1.46	5.419	SNHG28
1.459	3.983	JRK
1.456	2.807	CA11
1.456	4.74	RAB11FIP4
1.456	3.168	SLC5A4
1.455	8.683	BGLAP
1.452	6.292	KIZ
1.452	2.227	SGO1
1.45	8.5	PCGF2
1.449	7.933	ASAP3
1.449	8.38	GDF11
1.448	3.359	CPNE5
1.448	11.965	FAM228B
1.448	3.648	FIGNL1
1.448	6.231	INE2
1.447	2.289	RPL3L
1.446	2.662	CHST1
1.446	4.916	TLCD1
1.444	2.327	SLC44A3-AS1
1.444	4.775	TMEM64
1.443	4.175	PRKN
1.442	2.34	CNTNAP3C
1.438	2.221	CXCR4
1.437	7.099	CCDC102A
1.436	2.436	COL5A2
1.434	4.981	STARD3
1.433	2.585	ZNF578
1.432	2.173	ANO9
1.432	5.234	INKA2
1.431	4.204	H2BC5
1.43	4.04	SH3RF2
1.43	5.897	SHROOM4
1.429	6.347	CBX5
1.427	3.19	PAPOLA-DT
1.427	6.09	RAB42
1.426	11.728	RANGRF
1.425	6.945	ZMYM3
1.424	3.558	GDPD3
1.424	4.509	TONSL-AS1
1.422	9.755	LZTS2
1.422	4.204	ZNF436-AS1
1.421	2.123	FANCB
1.419	3.604	NT5M
1.417	3.96	ZNF233
1.415	2.72	LINC01132
1.414	2.924	PACRG
1.413	2.865	SKP2
1.412	5.764	PIEZO2
1.412	3.457	PRKCQ
1.411	3.068	LINC02367
1.411	4.148	SLC22A23
1.41	4.958	RBP1
1.41	2.085	SV2C
1.408	7.303	HDAC4
1.406	5.883	NRSN2
1.406	5.928	TOR3A
1.405	5.269	AKR1C3
1.404	2.545	CENPH
1.404	2.348	LINC01311
1.403	5.237	C18orf54
1.402	2.852	GSN
1.402	3.618	HAGHL
1.402	2.688	SLC45A4
1.401	4.525	DICER1-AS1
1.401	2.044	HRC
1.4	3.57	CDKN2C
1.4	2.646	CRIM1-DT
1.4	8.289	TUBG2
1.399	3.605	NYAP1
1.399	2.458	SNAI2
1.397	4.609	TEX9
1.397	3.176	ZNF496-DT
1.396	9.391	ZNF431
1.395	3.733	SPDL1
1.395	4.709	ZFP82
1.394	3.005	DNASE1L2
1.394	4.309	RNF227
1.394	9.963	TRIM65
1.392	4.733	RAB3D
1.392	2.669	SLC25A21-AS1
1.391	6.273	ATP8B2
1.391	3.164	TEX22
1.39	4.251	PSTPIP1
1.39	2.278	RAB36
1.389	7.284	MEAK7
1.388	8.214	SPATS2
1.388	2.446	ZNF571-AS1
1.387	3.612	CEBPA-DT
1.387	2.645	H1-2
1.386	7.834	AMPD3
1.385	3.345	RAD54L
1.383	3.862	DDX12P
1.383	2.468	NOTCH3
1.382	2.437	TYRO3
1.38	2.904	TMED6
1.379	8.271	ZNF710
1.378	3.092	RPP38-DT
1.377	5.577	PDZK1P1
1.376	2.926	C20orf202
1.376	4.557	MARCKSL1
1.375	3.44	RUNX2
1.374	2.894	E2F5
1.374	8.535	KCTD7
1.372	3.144	C2orf27A
1.371	2.438	MEX3B
1.37	3.226	CIP2A
1.369	3.394	EVA1B
1.368	2.547	ZFP37
1.367	4.158	GPR39
1.366	4.327	BICD1
1.366	3.167	LINC02021
1.366	3.604	USP51
1.365	6.189	KIF3A
1.362	2.698	USP27X-DT
1.361	4.606	PRKCQ-AS1
1.36	10.949	ABCC10
1.359	5.223	RHOXF1
1.358	3.071	AFDN-DT
1.358	3.961	HFE-AS1
1.356	13.429	ZNF579
1.355	2.398	FRG1-DT
1.354	5.132	PIK3R6
1.354	3.53	TMED3
1.353	2.317	DNM1
1.353	10.909	PPP2R3B
1.352	17.12	MLLT6
1.352	4.371	POLD1
1.352	5.714	R3HDM1
1.351	4.421	TMEM237
1.351	6.301	TYSND1
1.35	8.981	SLF2
1.35	5.517	ZNF385C
1.349	2.661	CNTNAP3B
1.349	2.946	CNTNAP3P2
1.349	7.54	LINC01772
1.348	2.733	EFR3B
1.348	5.224	SFI1
1.347	2.656	CENPW
1.347	5.122	DRAM1
1.347	7.34	PDZD7
1.346	3.059	MXRA8
1.346	9.274	PIK3C2B
1.345	2.085	NDRG4
1.345	7.886	PFAS
1.345	3.762	REEP4
1.343	5.287	ACACA
1.343	7.562	FBXL22
1.341	3.794	ARL2
1.341	3.517	LRRC37A4P
1.341	3.769	SYNE4
1.341	7.175	TFIP11-DT
1.34	2.484	WDR76
1.339	4.473	ZNF284
1.335	6.81	CCDC180
1.334	4.819	CHST15
1.334	6.721	NAGPA
1.332	3.852	GOLGA2P10
1.331	2.525	FAM182B
1.331	3.105	ZIK1
1.329	6.198	PPP1R9A
1.329	2.649	SNHG3
1.328	5.055	PGBD1
1.326	7.101	OBSL1
1.324	5.944	SUSD1
1.322	6.569	NPM3
1.322	4.524	RPSAP9
1.322	4.61	SAC3D1
1.321	2.419	RAP1GAP2
1.321	4.9	RTL10
1.319	2.957	JAG2
1.318	3.104	MAPK12
1.317	2.06	MRAS
1.317	3.798	MVD
1.315	4.391	ARHGAP39
1.315	5.659	PRUNE1
1.313	2.535	TPM2
1.311	2.503	CDRT15P1
1.31	4.364	ATP6V0D1-DT
1.308	5.109	PACC1
1.307	5.955	QPCTL
1.306	5.616	MSH2
1.305	4.869	MIR3198-2
1.305	4.066	SNPH
1.305	6.133	TCF3
1.303	2.255	CHST11
1.303	4.006	LAMA5
1.302	3.53	TGM1
1.302	2.657	ZFP41
1.301	5.897	RFX7
1.3	5.999	SH2D4A
1.298	4.364	HSD17B7
1.298	4.565	KLC3
1.297	5	FGFR3
1.297	2.533	P2RY8
1.297	7.077	SPINDOC
1.296	6.527	DLG5
1.296	4.39	H2BC21
1.296	2.76	KIT
1.295	5.739	CDPF1
1.295	6.129	SHLD1
1.295	7.634	SOX13
1.293	2.65	CDH24
1.29	2.839	SLC44A3
1.29	3.803	SOX18
1.29	3.085	TTC34
1.289	5.535	BBS12
1.288	5.908	SPON2
1.288	6.395	TAF1A
1.287	5.766	BCL9
1.287	3.977	PAQR7
1.285	3.817	CCDC15
1.285	2.597	SLC4A11
1.284	4.26	ZFAS1
1.283	2.685	TIFAB
1.281	2.288	RNASEH2A
1.281	6.973	TMEM117
1.28	10.557	FBXL19
1.28	9.585	STK36
1.278	2.165	LPAR2
1.277	2.129	CAVIN3
1.277	2.452	HROB
1.275	8.528	ABCC5
1.275	4.832	PDZK1
1.274	6.336	NAP1L1
1.274	2.754	ZNF285
1.273	5.509	ATXN7L3-AS1
1.272	7.584	SRGAP2
1.271	4.882	COL27A1
1.271	3.789	IRAK1BP1
1.271	6.996	ZNF709
1.27	7.601	AGBL3
1.27	4.364	GMNN
1.27	3.679	LAMB2P1
1.27	3.279	LGALS8-AS1
1.268	5.419	ARHGEF2
1.268	3.153	PKN3
1.266	2.567	HMGCR
1.265	4.07	ARL4A
1.265	3.035	TKT
1.261	3.323	ATAD5
1.261	2.862	FSCN1
1.261	3.021	TBX6
1.26	2.692	ITPRIPL1
1.259	2.127	COL21A1
1.259	2.518	ZNF331
1.256	3.64	C9orf40
1.255	4.193	SLAMF8
1.255	8.529	USP46
1.255	6.077	XXYLT1
1.254	2.535	CNTNAP3
1.254	7.107	MVB12B
1.254	4.7	PRRT3
1.253	5.767	EXTL3
1.252	2.079	ZNF426-DT
1.251	2.459	ATP6V1FNB
1.251	5.578	ZNF710-AS1
1.25	2.245	PCNX2
1.25	6.989	UTRN
1.249	3.058	SPOCK2
1.247	11.285	BRD3OS
1.247	4.239	HABP4
1.247	2.627	LAMC1
1.247	2.452	SLC6A6
1.246	4.818	RPGRIP1L
1.244	3.885	ZSWIM1
1.243	3.545	SNORD104
1.242	2.998	SNHG25
1.242	2.644	ZKSCAN8P1
1.241	3.466	SCN4A
1.24	3.826	PARTICL
1.24	6.638	SUPT3H
1.237	3.185	SNORD80
1.237	2.808	ZNF594
1.236	4.309	MARCKS
1.235	6.706	CUEDC1
1.233	6.122	COG2
1.233	7.58	GNPAT
1.233	3.673	KIAA1614
1.232	2.273	DSCC1
1.231	4.352	C1orf74
1.231	8.331	CA5B
1.231	4.666	SRGAP3
1.23	2.847	LSP1P4
1.229	4.312	SAPCD1-AS1
1.228	4.884	PALD1
1.227	3.748	NMB
1.226	8.451	ZNF821
1.224	2.677	PPP1R3D
1.224	8.003	USP21
1.223	8.356	BRD3
1.222	4.123	GSTCD
1.222	2.073	HNRNPD-DT
1.222	14.125	MARCHF9
1.22	2.588	AIF1L
1.22	4.091	LINC02804
1.218	5.89	CTC-338M12.4
1.217	5.329	CEMP1
1.216	2.601	TEAD2
1.214	3.481	CEP250-AS1
1.214	5.577	PRR12
1.213	3.991	CCNI2
1.213	5.533	TOX3
1.212	6.254	CBX6
1.212	2.114	GAL3ST1
1.212	6.645	TMEM67
1.211	2.845	ANXA2R
1.211	6.741	BAX
1.211	4.872	OSBP2
1.211	2.346	PLXDC1
1.211	2.638	TMEM245
1.211	2.66	TRIM46
1.211	6.065	UXS1
1.211	2.287	ZNF454
1.21	2.761	C20orf27
1.21	6.411	C20orf96
1.208	3.587	HSPG2
1.207	2.693	AIFM3
1.207	9.62	PIP4K2B
1.206	5.473	HIF1AN
1.206	2.329	KRT222
1.204	2.588	AATK
1.203	2.852	FAM21EP
1.202	3.779	UCK2
1.201	4.626	FGFBP3
1.201	3.093	IPW
1.2	4.182	RPL23P8
1.2	9.944	ZNF362
1.199	2.562	DPP4-DT
1.199	4.852	SLC29A2
1.198	5.113	NUP37
1.197	4.872	CCNJ
1.197	4.761	HSPA12B
1.197	5.828	PCYOX1L
1.197	4.146	ZNF71
1.196	7.533	ALOX12
1.195	8.975	GRAMD1A
1.195	11.076	SEPTIN8
1.193	3.772	RNASE1
1.193	7.202	ZBTB40
1.192	6.253	CPNE1
1.192	4.123	ZNF14
1.191	5.612	DYRK1B
1.191	3.07	EIF2AK3-DT
1.188	2.276	PLEKHG7
1.187	3.271	PRIM1
1.185	7.351	CBX1
1.185	2.224	KCNJ2
1.185	2.664	SPOPL-DT
1.184	3.49	ADAMTS7
1.184	6.767	CASKIN1
1.184	2.326	CCDC163
1.184	7.563	HHAT
1.184	3.911	MAMSTR
1.184	6.856	NDRG3
1.181	3.57	ZNF382
1.18	5.022	ALX3
1.18	5.966	CEP41
1.18	2.618	LRIG3
1.18	2.53	LRP8
1.179	2.977	FAAP24
1.179	2.948	FAM222A
1.179	4.653	TLCD5
1.177	2.539	DDR1
1.177	9.453	MIER2
1.177	2.304	PDE4C
1.175	2.456	CACNB3
1.175	3.099	PGAP1
1.174	2.503	PGM5P2
1.173	4.248	FANCG
1.173	7.099	TMEM74B
1.171	3.057	RBL1
1.17	2.069	LMNB1
1.17	2.315	STIL
1.169	3.633	KLHL23
1.169	11.453	PPOX
1.168	4.038	SREBF2-AS1
1.168	3.454	TMEM269
1.167	7.894	POLG2
1.167	4.945	TACC1
1.166	5.146	SNORA103
1.166	7.099	TBKBP1
1.164	5.744	FAM110A
1.164	4.08	SEMA6C
1.164	2.142	STK39
1.162	6.215	ATAT1
1.162	3.644	STX18-AS1
1.162	5.771	SUGT1P4-STRA6LP-CCDC180
1.162	3.419	ZNF792
1.161	3.375	CCDC148
1.161	2.131	GINS3
1.16	2.262	RPS6KL1
1.159	5.974	CAPN10
1.159	14.309	DZIP3
1.159	2.601	NEK5
1.159	3.064	TOR4A
1.159	5.024	TRIM24
1.159	4.164	ZFP14
1.158	2.659	H2AC18
1.158	4.517	KSR1
1.158	3.176	MIR4800
1.158	8.366	SANBR
1.157	2.681	H2AC19
1.157	3.101	LINC01011
1.156	2.508	CKAP4
1.155	2.332	CARMIL1
1.154	5.097	AGPAT1
1.154	10.478	AP3M2
1.153	3.676	GSTA4
1.153	3.887	IMPDH2
1.151	5.396	ASAP2
1.151	3.404	DNAH14
1.15	2.117	ERFE
1.149	3.987	DISC1
1.149	2.508	LSS
1.149	2.196	RDM1P5
1.149	3.199	SNORD60
1.148	6.424	LIMK1
1.148	5.129	TMEM101
1.148	3.232	ZNF813
1.146	7.198	ANKRD18CP
1.145	2.908	LIPT2
1.145	5.838	SEMA3F
1.144	2.67	LINC01473
1.143	4.216	CCDC77
1.143	3.12	CHTF18
1.143	4.792	TCF7
1.142	2.75	DDX11
1.142	3.712	HSPB1
1.142	2.488	SLCO2A1
1.142	6.955	ZNF580
1.139	2.813	C4orf46
1.139	3.955	CASP10
1.139	2.841	CD28
1.138	3.474	B4GALT6
1.138	2.149	BCL6B
1.138	3.106	LINC03027
1.137	2.726	BOLA3-DT
1.137	2.298	CAPG
1.137	2.179	DTYMK
1.137	4.136	USP54
1.136	2.138	GPER1
1.136	4.583	SNHG7
1.135	3.839	RPL22L1
1.134	3.883	ARHGEF11
1.134	2.734	KIAA1958
1.134	5.902	KMT5C
1.134	3.479	LDLRAD2
1.134	5.271	SYNGAP1
1.132	4.26	EIPR1
1.132	5.575	GAS5
1.131	3.441	GNA12
1.131	4.67	ZBTB26
1.13	3.691	CCDC183
1.129	3.495	PHOSPHO2-KLHL23
1.126	3.195	FGFR4
1.126	10.432	HAUS5
1.126	2.393	INKA1
1.126	2.929	TMEM9
1.125	7.333	C1orf35
1.124	2.4	PAFAH1B3
1.124	2.622	TRIM6
1.124	2.586	VSTM4
1.124	7.67	ZNF692
1.123	6.565	FBXO31
1.122	6.51	CDRT4
1.12	4.145	ASNS
1.119	9.361	CUL7
1.119	3.996	LRRC24
1.119	2.893	MCM3
1.119	3.406	PIGU
1.119	8.237	PTPRG
1.116	4.405	BLVRA
1.116	6.09	LSM11
1.115	14.735	TAF6
1.115	3.243	TUBG1
1.114	2.009	LINC01134
1.112	2.019	KIF3C
1.112	2.352	RAMP1
1.111	5.223	GPRC5D-AS1
1.111	3.474	GTF3C2-AS2
1.11	3.573	CELSR3
1.11	4.802	KPNA5
1.11	6.219	VAT1
1.109	3.234	ONECUT2
1.108	2.568	KCNJ5-AS1
1.108	17.103	SLC26A11
1.107	2.391	MIR6721
1.107	2.76	RFC4
1.106	2.277	HMGB2
1.106	3.681	PRELID2
1.105	2.419	NEK11
1.104	4.918	HSF2
1.103	2.742	ZSCAN12
1.1	3.872	CEP152
1.1	4.816	QSOX2
1.099	2.265	HCN3
1.099	3.548	STXBP1
1.098	3.101	CDC7
1.098	2.591	CMTM1
1.098	3.313	GAS2L3
1.098	8.327	PTPDC1
1.098	4.125	TRAF5
1.098	7.769	ZFTA
1.096	4.782	TTYH3
1.095	3.348	BEX2
1.095	2.613	CBX3P2
1.095	2.643	ZNF528-AS1
1.094	3.075	AMN
1.094	2.215	ANKS6
1.093	2.65	CILK1
1.093	4.091	ENC1
1.092	2.438	SMIM1
1.092	3.351	WDCP
1.091	4.202	B4GAT1
1.091	8.055	DNMT3A
1.091	2.568	NRP2
1.091	5.332	SPAG8
1.09	2.436	AMOT
1.09	5.099	DSC2
1.09	2.807	METTL8
1.09	6.157	PPM1F
1.09	5.781	VPS33A
1.089	6.982	GAS5-AS1
1.088	5.409	NUAK1
1.087	2.204	MCM5
1.087	6.901	RHOBTB2
1.087	2.174	SEMA5B
1.086	2.088	FAM27E3
1.086	2.154	SNHG21
1.085	7.877	CRTAP
1.085	2.562	TOLLIP-DT
1.085	4.249	ZNF404
1.082	8.433	CEP68
1.082	2.044	LINC00537
1.081	2.942	C1orf131
1.081	2.332	ETV5
1.08	2.143	PIWIL2-DT
1.079	3.012	PLXNA1
1.078	5.433	ANKRD23
1.078	2.04	PDGFB
1.077	8.868	RGS12
1.075	2.638	C19orf48
1.075	2.53	ZNF625
1.074	4.549	RPAP1
1.073	4.772	PASK
1.073	3.597	TCFL5
1.072	7.431	ERCC2
1.072	4.034	MZT1
1.071	2.139	NSG1
1.071	3.958	RAB15
1.07	5.409	ANAPC1
1.07	3.043	CLSTN1
1.07	2.454	PM20D2
1.07	9.464	ZNF512
1.069	2.478	DNAJB13
1.069	2.101	KIF20B
1.069	3.719	UBQLN4
1.068	3.98	C8orf44
1.068	4.204	CZ1P-ASNS
1.068	5.295	PDCD4-AS1
1.068	6.455	ZNF496
1.067	4.227	MUSTN1
1.066	2.096	ACE
1.066	3.509	LINC02210
1.066	3.007	MECOM
1.065	4.174	TBCE
1.065	6.793	YEATS2
1.064	3.48	BOLA2B
1.064	2.947	C1GALT1
1.064	9.914	DET1
1.064	9.552	ZNF514
1.063	3.829	ADAM11
1.063	3.649	ASB16
1.062	4.36	BBS5
1.062	3.523	MIS18A
1.061	2.944	JRKL
1.061	3.767	NR2F6
1.06	4.352	IPO9
1.06	2.257	MPZL1
1.059	2.297	ASAH2
1.059	2.645	CPVL
1.059	2.117	PRKAR1B-AS1
1.058	3.797	YPEL3-DT
1.056	4.941	KHDC4
1.056	2.178	MMD
1.055	2.149	RTN1
1.054	2.1	CABLES2
1.054	3.231	MTX3
1.054	4.099	ZNF678
1.053	2.665	CNKSR2
1.052	4.866	SPIN2B
1.051	3.351	ABCB9
1.051	2.421	LHX4
1.051	5.493	MYO5C
1.051	3.105	PTPRU
1.05	2.401	THSD1
1.05	6.696	ZSCAN2
1.049	4.668	APH1B
1.049	3.008	CDON
1.049	2.537	CRMP1
1.048	5.307	CAD
1.047	3.493	B4GAT1-DT
1.047	3.537	BARD1
1.047	2.913	CD300LF
1.047	8.477	HEATR6
1.047	3.123	ZNF112
1.046	4.293	TFAP4
1.043	2.906	APBB1
1.043	6.65	SLC38A6
1.042	2.269	ABCC6P2
1.042	3.146	PI4KAP1
1.041	2.737	ADM2
1.041	3.672	CCDC142
1.04	4.173	METAP1D
1.04	5.313	TIA1
1.039	2.426	ZNF519
1.037	5.888	CYB5B
1.037	3.644	FBF1
1.037	9.168	PIAS3
1.037	5.696	SRGAP2D
1.036	8.855	CCDC97
1.036	2.059	EZH2
1.036	7.449	VPS72
1.036	2.202	ZP3
1.035	2.104	HERC2P7
1.035	3.15	RCN2
1.034	7.405	TVP23C-CDRT4
1.033	6.026	SERF1A
1.033	2.076	STK24-AS1
1.033	8.442	XRCC1
1.032	6.622	CNOT6
1.031	7.463	DCAF16
1.03	4.446	LINC00863
1.03	2.032	PECAM1
1.03	2.826	SMO
1.029	2.077	METTL24
1.028	6.985	MRGBP
1.028	2.949	PTPRG-AS1
1.028	5.53	SERF1B
1.028	3.369	TTC13
1.027	4.382	NBR2
1.027	4.053	ZNF232
1.026	4.89	SUZ12P1
1.026	4.992	TTLL3
1.023	5.962	DHX57
1.023	2.086	EPDR1
1.023	2.09	PARS2
1.023	3.695	SLF1
1.023	2.722	SSR4P1
1.023	4.844	USP49
1.022	2.476	DUOX1
1.022	2.868	MAPK8IP2
1.022	5.179	RABIF
1.022	2.608	TRI-AAT4-1
1.021	4.56	ACTR5
1.021	3.705	PPM1F-AS1
1.02	3.363	UACA
1.02	5.556	ZNF687
1.019	5.718	CCDC61
1.019	10.108	FAM219B
1.018	2.019	GLUD1P3
1.016	3.234	IDI1
1.015	4.468	DPCD
1.015	2.557	ITM2C
1.014	8.207	C3orf33
1.014	3.614	PRKX
1.014	3.014	PWAR6
1.012	2.845	NR2F2-AS1
1.012	3.419	TTF2
1.012	2.189	ZNF696
1.011	3.885	RAB11FIP2
1.011	4.966	ZNF133
1.011	5.626	ZNF219
1.011	3.357	ZNF334
1.011	8.299	ZNF8-DT
1.01	2.884	SPSB2
1.01	5.077	TRIM52
1.009	2.727	SRD5A3
1.009	3.919	TRIM11
1.008	3.359	H1-0
1.007	3.752	DENND6B
1.005	4.508	GPR199P
1.005	2.355	MIR943
1.005	4.334	SH3BP1
1.004	2.05	TARS1-DT
1.004	4.949	ZNF789
1.003	7.526	RGL2
1.003	3.31	ZNF419
1.002	2.849	SREBF2
1.001	2.674	SCRIB
1.001	3.652	WASF1
1	3.932	AMDHD2
1	4.165	DNAJC9
1	4.07	THOC5
-1.001	3.295	IDNK
-1.001	6.39	SEC22B
-1.001	5.116	XBP1
-1.002	2.942	IFRD1
-1.004	3.777	NAAA
-1.005	3.547	ETFRF1
-1.005	9.44	SYAP1
-1.006	2.712	FABP1
-1.008	8.997	AIFM1
-1.008	7.023	DCAF6
-1.008	3.978	TPST2
-1.009	8.172	NFE2L2
-1.01	3.66	AS3MT
-1.01	4.644	MOCS1
-1.01	3.66	RCN1
-1.011	4.644	TEAD1
-1.012	2.306	GGTLC2
-1.012	2.382	IFITM3
-1.014	3.612	CRPPA
-1.014	3.359	KDM7A-DT
-1.014	3.365	MAOA
-1.018	4.506	CRADD
-1.018	2.643	ISOC2
-1.018	2.29	KIAA2012
-1.019	3.14	GRTP1-AS1
-1.02	2.703	C17orf107
-1.022	4.943	COQ10B
-1.024	2.746	ELL
-1.024	2.354	TNFSF10
-1.025	11.174	MCCC1
-1.025	3.232	MCRIP2
-1.025	6.945	RRAS2
-1.026	2.585	FTCD
-1.026	6.048	RP2
-1.029	3.27	PDZD9
-1.031	2.806	EXT1
-1.032	8.89	ERGIC1
-1.032	5.749	LIMD1-AS1
-1.032	4.311	NBPF9
-1.033	3.907	FH
-1.033	2.265	TRNL1
-1.034	2.756	ACBD4
-1.034	4.349	EVA1A
-1.035	4.869	GGACT
-1.035	3.297	MACROD1
-1.036	4.304	ACBD5
-1.036	7.927	DDX19A-DT
-1.036	3.746	UBALD1
-1.037	2.527	TM4SF4
-1.039	2.281	OR7E14P
-1.04	2.567	ADHFE1
-1.04	5.041	EGLN1
-1.04	2.48	FMO5
-1.041	3.178	BDH2
-1.041	3.085	ZNF281
-1.042	2.016	AMOTL2
-1.042	5.217	RANBP10
-1.043	10.153	COQ9
-1.043	5.5	RDX
-1.044	12.362	MAOB
-1.044	5.41	TMEM192
-1.046	3.517	DBT
-1.046	3.728	HIVEP1
-1.046	12.917	USP9X
-1.048	4.136	LCAT
-1.048	4.839	PNPLA4
-1.049	7.251	IL13RA1
-1.049	4.101	SDC1
-1.049	4.222	URGCP
-1.05	2.448	PKD1L3
-1.05	7.303	SAR1B
-1.05	3.535	TEX56P
-1.05	8.3	ZCCHC2
-1.051	8.065	LARP4
-1.052	3.226	PEPD
-1.056	3.091	MIR3605
-1.057	2.058	VCL
-1.058	4.331	SRF
-1.059	2.805	KALRN
-1.062	2.935	CAPN5
-1.062	2.895	CPEB4
-1.063	11.652	DERA
-1.063	3.499	DTX4
-1.063	2.342	SLC2A9
-1.065	3.782	DLG2
-1.066	4.98	SLC15A4
-1.066	2.753	TSPAN12
-1.067	2.8	KRT8
-1.067	4.889	LRRFIP2
-1.067	4.521	NFKBIB
-1.068	2.26	TOB1
-1.069	2.738	TLCD4-RWDD3
-1.07	8.955	SMPD1
-1.071	3.602	LYSMD2
-1.073	7.051	PTER
-1.074	5.74	SUCLG1
-1.075	5.224	UQCRQ
-1.077	3.701	ATXN1-AS1
-1.077	4.333	NOTCH2NLB
-1.077	2.056	SYNPO
-1.078	3.693	HERPUD1
-1.079	9.849	SRPRA
-1.08	3.511	ZCCHC24
-1.082	7.524	ACO2
-1.083	7.517	PINK1-AS
-1.084	6.824	LINC00963
-1.084	3.069	RHOD
-1.086	3.887	A2M
-1.086	2.581	STARD5
-1.087	5.339	ALDH9A1
-1.087	2.995	PNPLA7
-1.089	8.621	PI4K2B
-1.092	2.686	TEX14
-1.093	6.347	GFOD2
-1.093	3.106	MIR135A1
-1.095	2.025	SPINT2
-1.096	4.151	ANKS4B
-1.096	4.577	PCSK6
-1.097	2.395	ADAMTS13
-1.097	8.3	ATP13A3
-1.097	2.621	SIGIRR
-1.098	3.157	RPL21P44
-1.099	4.472	ITIH1
-1.1	4.828	BACH1
-1.103	5.806	DDAH1
-1.103	6.355	MXI1
-1.103	6.098	PPP1R15B
-1.105	2.024	F8
-1.105	7.954	SLC2A13
-1.106	5.695	ZBTB25
-1.108	2.605	HIVEP2
-1.108	2.998	ID2-AS1
-1.108	2.416	TRIM35
-1.109	2.221	CUX2
-1.111	3.225	UBE2L6
-1.113	4.594	TTPAL
-1.114	3.112	SLC8B1
-1.115	3.251	ACADSB
-1.115	2.841	RAPGEF4
-1.116	2.521	CTAGE9
-1.116	10.315	SMIM12
-1.116	5.3	TRIM25
-1.117	2.217	STX11
-1.118	10.155	NDUFV2
-1.121	2.235	FBXW10
-1.123	2.822	MIR9898
-1.123	3.219	NUCB1-AS1
-1.126	2.553	PRDX4
-1.126	4.052	TRNP
-1.127	2.917	LIME1
-1.127	3.031	RPRD1B
-1.128	3.186	CDH23
-1.129	13.528	GHITM
-1.131	5.43	C11orf54
-1.131	3.895	DHRS3
-1.131	10.813	SLC25A4
-1.132	4.928	C9orf43
-1.133	10.823	MACO1
-1.134	6.655	GDF9
-1.134	4.364	PRRG4
-1.135	2.216	SCNN1A
-1.135	3.245	SMPDL3A
-1.135	2.202	ZNF684
-1.136	14.237	CCPG1
-1.136	2.67	HK3
-1.138	2.28	BMP8A
-1.138	2.866	CD4
-1.139	3.445	FUT4
-1.141	3.837	LINC00261
-1.141	2.341	NFKB1
-1.141	3.051	SLC27A4
-1.143	11.109	DNAAF4-CCPG1
-1.143	5.777	MAN1A1
-1.145	2.267	SHTN1
-1.146	3.275	DUSP16
-1.146	2.509	GATM
-1.146	9.272	PCTP
-1.146	3.994	PIK3R1
-1.147	11.141	SIAE
-1.147	6.173	SIAH1
-1.149	2.019	DIP2C-AS1
-1.149	2.156	PELATON
-1.15	2.424	CSRP1
-1.15	3.347	PANK1
-1.151	3.792	C9orf72
-1.154	2.554	CHMP3-AS1
-1.154	11.142	HADH
-1.154	3.505	OPLAH
-1.155	8.099	ARL6IP1
-1.155	2.544	NKX3-1
-1.156	2.739	ELL2
-1.156	7.175	TUBE1
-1.157	6.624	CGNL1
-1.157	13.407	MRPS36
-1.158	3.181	TRIM69
-1.159	6.686	CRYL1
-1.159	4.561	MLYCD
-1.159	4.644	PLEKHA6
-1.159	3.697	STAB1
-1.16	3.022	ARHGEF34P
-1.16	3.645	METTL7B
-1.16	3.439	PGM1
-1.16	8.52	PGRMC1
-1.161	2.78	KLF11
-1.162	2.512	TMPRSS6
-1.166	2.764	CSRP1-AS1
-1.166	3.946	SPTBN1
-1.167	3.61	FOXP2
-1.168	7.303	DOCK5
-1.169	4.396	AQP7
-1.169	5.976	WDR44
-1.169	2.511	ZFYVE28
-1.17	14.601	GUSB
-1.17	2.781	MPZL3
-1.17	2.133	SYN1
-1.171	2.511	CD9
-1.171	2.248	MROH7
-1.171	8.288	MSRA
-1.174	5.992	CPB2
-1.175	6.712	SMCO4
-1.176	11.828	SDHA
-1.176	4.115	ST6GAL1
-1.178	2.334	ANKRD17-DT
-1.178	3.399	CCDC9B
-1.179	3.104	EZR
-1.181	4.04	MRC1
-1.182	5.962	PIK3AP1
-1.183	4.231	RGN
-1.188	2.224	UNC5CL
-1.189	3.28	ADAMTSL4
-1.191	5.653	LY75-CD302
-1.191	3.315	RIC8B
-1.191	2.486	TPD52L1
-1.192	8.303	APMAP
-1.193	5.159	AGMAT
-1.193	4.855	C2
-1.193	9.767	KDM7A
-1.195	8.197	GLOD5
-1.196	6.28	PMEL
-1.196	3.958	TMEM220
-1.197	5.805	NOTCH2NLC
-1.198	4.828	BCKDHA
-1.198	2.987	DBH-AS1
-1.198	4.524	DNMBP-AS1
-1.199	2.321	C5AR1
-1.199	6.925	SOCS6
-1.2	2.536	BICDL2
-1.202	17.12	FERMT2
-1.205	3.734	LRRC4
-1.205	2.261	MID2
-1.207	2.154	ADH1A
-1.207	3.628	CD40
-1.207	11.346	RAD54L2
-1.208	2.133	ANKRD55
-1.208	2.549	BSN
-1.208	3.769	CD163
-1.209	7.782	DPYD
-1.209	2.549	GCKR
-1.209	10.025	IVD
-1.211	2.413	B4GALT5
-1.212	10.228	ALDH7A1
-1.213	2.008	IFITM1
-1.213	2.614	USP30-AS1
-1.214	2.846	STX3
-1.214	5.945	TMEM123
-1.218	7.073	IL1RAP
-1.219	7.818	HOOK1
-1.219	3.53	SPATA1
-1.221	4.705	RNLS
-1.222	3.924	TIFA
-1.225	3.344	ETNK2
-1.225	4.525	MTARC2
-1.225	6.567	PIGA
-1.225	3	PLA1A
-1.225	3.123	STOM
-1.226	5.544	CLIP1
-1.226	4.127	KIAA1217
-1.226	2.828	SNORA48
-1.227	2.556	BZW1-AS1
-1.229	6.387	DCAF11
-1.23	2.892	TP53INP1
-1.231	11.592	EIF5
-1.231	5.883	LDHA
-1.231	7.668	UBL3
-1.233	5.237	BLVRB
-1.233	3.89	PNRC1
-1.233	2.105	TRNF
-1.234	4.156	TMEM131L
-1.237	6.177	FDX1
-1.237	6.903	MMAA
-1.237	4.468	RDH10-AS1
-1.239	2.07	FAM221A
-1.241	4.938	GLYCTK
-1.242	3.191	CD82
-1.242	11.983	CREG1
[truncated: 1,351 more rows]

## Sheet: GSE104766
log2(fold change)	neg log10(p-value)	Symbol
8.789	26.675	REG3A
7.334	24.688	COL2A1
6.863	26.106	AFP
6.515	24.811	DKK1
6.383	16.083	ODAM
6.236	34.538	MATN3
6.214	26.352	HMGA2
6.07	20.791	TRIM71
5.867	25.177	FRRS1L
5.489	15.837	KCNU1
5.432	33.822	APCDD1
5.298	13.716	IGDCC3
5.153	24.058	IGSF1
5.151	18.784	SPINK1
5.098	39.065	CACNB4
5.068	33.872	PLPPR4
5.007	16.255	GNG4
4.727	17.856	ZNF385D
4.704	31.025	CTHRC1
4.568	9.509	SLC4A1
4.467	7.325	CPA6
4.444	10.766	CA1
4.377	8.856	DKK4
4.25	18.125	DUSP9
4.239	34.778	NPNT
4.21	13.431	SLC22A11
4.208	21.338	KCNJ5
4.198	25.856	IGF2BP1
4.157	13.861	GJB6
4.147	13.507	CRABP2
4.139	25.873	NQO1
4.117	32.47	SP6
4.108	21.116	TMEM119
4.101	20.551	CCEPR
4.098	12.955	LAMA1
4.091	21.34	SNAP25-AS1
4.083	27.663	PEG10
4.069	19.212	PRTG
4.062	17.91	GPC3
4.052	16.597	DYNC1I1
4.051	12.276	SLC6A2
4.036	23.175	SP5
4.033	15.169	NKD1
4.022	19.169	PRRX1
4.02	18.717	SLC6A4
4.011	9.884	DLK1
4.005	18.797	CDKN2A
4.004	16.337	EBF2
3.993	25.728	SIX4
3.976	10.595	DHRS2
3.889	21.647	CCL18
3.837	22.825	TSPAN5
3.834	19.682	CDCA7
3.834	11.978	PRND
3.813	23.855	HOXA3
3.754	16.873	LINGO1
3.691	12.373	HEPACAM
3.674	17.754	BCAS1
3.674	16.872	OLR1
3.659	12.916	SLC7A11
3.653	14.368	PLEKHB1
3.645	16.712	C9orf152
3.638	20.431	FAM3B
3.619	21.405	GXYLT2
3.608	21.18	IGDCC4
3.596	8.476	HBD
3.595	28.614	MAGED4
3.586	28.289	MAGED4B
3.58	11.023	HS6ST2
3.565	10.016	COL4A6
3.552	7.654	MPO
3.533	19.969	ASIC1
3.533	15.837	NRXN3
3.525	13.95	EPS8L3
3.517	21.786	FABP4
3.49	11.606	RASGRF1
3.475	14.22	ATP1A2
3.47	11.706	NTM
3.465	20.854	NRCAM
3.458	12.117	COL24A1
3.458	19.446	MSX1
3.447	22.931	LGR5
3.446	20.28	CCDC170
3.44	24.255	EDARADD
3.434	13.592	SLC38A5
3.417	10.73	HEPN1
3.412	18.333	HASPIN
3.406	18.719	ST8SIA3
3.4	16.476	SCUBE2
3.397	19.485	TNFRSF19
3.378	15.514	PNMA8A
3.374	8.921	MYCN
3.35	14.138	OLFML2B
3.34	20.856	ZIM2
3.312	23.906	GREB1
3.306	20.616	FGF13
3.3	16.072	CPXM1
3.295	17.303	EPHB2
3.275	6.69	SORCS1
3.262	8.919	RGSL1
3.255	19.207	CCN3
3.246	11.469	UGT3A2
3.237	26.725	PGAP4
3.231	15.511	CTSG
3.227	8.387	ADRA2C
3.213	16.987	H2BC8
3.21	14.333	CEMIP
3.204	17.778	HMGA2-AS1
3.194	9.62	CTSV
3.191	23.175	PEG3-AS1
3.19	18.852	MEG8
3.188	25.926	ANKRD65
3.183	12.977	H4C8
3.183	26.998	MEG3
3.175	32.736	SLC6A9
3.169	35.05	PRDM16
3.157	26.928	ARID3A
3.157	18.81	SRRM3
3.151	15.459	EPCAM-DT
3.148	8.847	MDFI
3.144	20.229	EPCAM
3.135	21.756	AXIN2
3.13	40.276	ITGA6
3.107	23.408	PEG3
3.105	24.296	RBM20
3.096	10.266	TPSAB1
3.096	9.569	TPSB2
3.094	18.207	ERP27
3.08	8.354	MME
3.078	13.209	BMP4
3.078	9.388	CDH16
3.074	17.499	COL11A2
3.074	17.413	MYEF2
3.069	13.463	MS4A2
3.061	14.377	COL1A2
3.061	13.498	SNTG1
3.059	12.692	EDIL3-DT
3.057	13.383	ESM1
3.057	20.254	LINC02802
3.048	14.131	ANK1
3.044	14.028	COL8A1
3.029	9.097	BCAN-AS1
3.018	19.018	ITGA8
3.017	24.172	ITGA2
3.016	14.753	SLC24A5
3.014	11.83	CPA3
3.009	12.631	TICRR
3.001	13.552	FRAS1
2.998	22.612	SYT15B
2.997	11.587	CRNDE
2.986	17.711	SMOC2
2.977	19.944	DKK3
2.975	16.297	SERPINI1
2.974	11.915	FKBP10
2.968	18.521	ARFGEF3
2.968	20.116	COLEC12
2.964	11.109	IHH
2.959	9.937	CENPF
2.942	8.138	UCHL1
2.941	21.944	CCND2
2.939	7.12	ALAS2
2.934	11.032	MMP11
2.925	24.97	CDH13
2.925	12.573	PYCR1
2.924	13.738	BIK
2.924	19.416	OXCT1
2.921	16	FERMT1
2.914	18.403	MAP7D2
2.912	10.893	SEMA3C
2.907	16.517	RTKN2
2.902	17.318	HOXA-AS2
2.902	9.832	VEGFD
2.894	22.47	POU2AF3
2.894	16.188	PRR15L
2.884	11.884	SLC2A1
2.883	35.42	PTP4A3
2.873	12.844	CREB3L1
2.867	11.784	CDH11
2.854	15.594	XCL1
2.853	10.073	APLN
2.852	10.204	SFRP4
2.843	9.426	PTPRZ1
2.827	9.439	NXPH3
2.822	13.503	COL15A1
2.822	15.093	LEF1
2.822	21.788	RNF157-AS1
2.822	21.168	SYT15
2.813	13.801	MGAT3
2.813	19.545	TRPC6
2.806	12.774	SEZ6L2
2.799	17.126	COLCA1
2.795	17.126	SSC4D
2.793	11.968	PMFBP1
2.789	16.164	GLUL
2.783	11.774	LINC00607
2.773	12.136	CEL
2.773	14.858	FER1L4
2.773	8.696	UGT2B11
2.772	16.855	CASQ2
2.768	18.683	MIR770
2.756	12.547	EDIL3
2.754	8.651	NMRAL2P
2.752	4.052	DEFA3
2.748	7.005	HS3ST2
2.746	13.331	IGSF3
2.735	15.947	PTK7
2.733	10.95	PLN
2.727	15.586	MAP1B
2.724	9.095	BEX1
2.723	18.319	GJA5
2.722	10.451	ADAM22
2.716	9	HIF3A
2.71	9.764	SLC6A11
2.709	14.168	SDK1
2.697	4.368	ADCYAP1
2.696	12.41	STC1
2.694	13.382	SERTAD4
2.694	11.706	VCAN
2.69	21.66	JCAD
2.686	10.559	ABHD12B
2.686	9.593	FAM220CP
2.684	16.654	ATP10A
2.683	16.954	FRZB
2.676	11.617	CA8
2.675	19.971	STOX1
2.674	3.94	DEFA1B
2.673	11.068	CBX2
2.673	9.851	FOXL1
2.672	14.374	GPNMB
2.67	13.067	RELN
2.669	9.399	MFAP2
2.664	11.159	FLNC
2.663	7.233	NEK2
2.655	13.467	QPCT
2.647	19.306	GPR21
2.646	9.938	TREM2
2.639	21.435	OLFML2A
2.638	16.19	PLVAP
2.63	25	RNF157
2.621	16.526	LAMA3
2.618	16.195	LMOD1
2.616	14.121	TRIM17
2.615	12.195	FAM227A
2.61	8.994	ZIM2-AS1
2.609	13.151	STC2
2.605	16.76	N4BP3
2.603	12.94	CPNE5
2.603	9.256	NOTUM
2.602	13.931	SYT15-AS1
2.599	3.736	DEFA1
2.597	19.661	LYZ
2.596	10.684	RHBG
2.595	17.615	ZNF280B
2.591	14.851	SYN3
2.589	20.182	KIAA1549
2.581	8.862	COL9A3
2.581	10.62	SLC7A10
2.58	11.12	SUSD5
2.579	24.881	IGF2BP2
2.577	12.783	NDUFA4L2
2.576	10.274	HSPB7
2.572	8.89	COL16A1
2.571	16.399	NOTCH3
2.568	27.486	SEMA3G
2.564	7.057	TLX1
2.563	13.669	PIP5K1B
2.561	6.764	F2RL3
2.561	8.903	IGFBPL1
2.556	9.21	LOXL4
2.553	9.258	ROBO2
2.552	13.086	VWF
2.546	16.311	CAPG
2.545	9.038	CORIN
2.542	16.195	CCND2-AS1
2.537	10.956	ADAM23
2.536	8.095	DEPDC1B
2.535	23.025	MCTP1
2.525	8.5	LOXL1
2.525	12.054	NPTXR
2.515	7.403	DTL
2.513	7.867	INAVA
2.512	10.967	DGKI
2.512	8.054	XRCC2
2.509	13.078	LINC02984
2.508	10.89	MEX3A
2.503	10.003	ACTG1P25
2.501	16.352	RASL12
2.495	11.551	DKK2
2.49	25.564	KCNN3
2.488	15.939	FBXL21P
2.488	9.127	GNAZ
2.488	10.283	PNMA3
2.487	4.245	HBG1
2.485	13.767	MYO1A
2.479	13.068	JPH2
2.474	20.633	PHYHIPL
2.472	10.3	ZNF883
2.466	12.783	VANGL2
2.463	13.056	FGF12
2.46	10.343	LTBP2
2.458	9.049	CTNND2
2.454	8.81	ZNF730
2.449	18.91	FRMD3
2.448	6.777	COCH
2.448	6.345	MEDAG
2.445	11.059	SPATC1L
2.44	9.961	MDK
2.435	7.557	UBE2C
2.434	4.077	HBG2
2.429	10.237	C20orf204
2.429	7.614	CD300LG
2.427	13.726	IQCH
2.427	8.584	PCDHB5
2.425	10.556	PARPBP
2.416	18.896	ROBO1
2.415	7.554	GINS1
2.413	11.944	LINC01124
2.412	10.833	RHPN1
2.408	11.12	COL4A5
2.407	7.059	LINC01426
2.405	10.21	HUNK
2.405	12.665	KIF7
2.404	16.342	CD24
2.403	6.691	FAP
2.4	11.446	PCDHB11
2.399	11.102	TSPAN8
2.389	9.672	BEND5
2.389	12.073	CSPG4
2.388	18.113	CACNA1C
2.388	6.028	FIBIN
2.387	12.88	PLXDC1
2.386	27.559	PTPN14
2.385	12.392	RNF43
2.384	7.377	KIF15
2.384	6.327	RHEX
2.382	6.115	EXO1
2.382	14.275	SPARCL1
2.381	8.053	MMP2
2.38	10.451	TRPC4
2.376	7.055	E2F7
2.372	8.658	MYBL2
2.371	10.724	MYH7B
2.365	18.928	BCAM
2.36	7.751	TDGF1
2.357	5.847	UNC80
2.356	6.701	DLGAP5
2.352	5.901	GPRC5A
2.352	3.331	STMN2
2.347	16.463	TP53I3
2.346	20.616	SALL2
2.339	9.34	ETV4
2.339	16.545	SERPINE2
2.332	8.452	ANKRD18A
2.332	11.378	TMPRSS3
2.33	17.38	PRKAA2
2.329	14.755	SQLE
2.325	6.37	LYPD6
2.321	10.943	COL9A2
2.318	6.756	BUB1B
2.318	10.091	ELOVL4
2.318	8.871	RIMKLA
2.312	8.55	SOX9
2.311	12.574	ITPKA
2.311	7.523	PDGFRL
2.31	8.292	CRYBG2
2.309	9.391	GPIHBP1
2.303	29.419	CD34
2.302	11.433	DRC7
2.298	13.298	DNM1P46
2.297	6.048	CNNM1
2.294	14.448	KIAA1755
2.294	14.138	SCN4A
2.291	5.885	TOP2A
2.288	7.824	TMEM178B
2.286	10.557	GPX8
2.285	9.819	DBN1
2.284	6.991	NUF2
2.281	9.714	TMEM200A
2.276	15.171	KIT
2.275	11.987	IGF2BP3
2.272	10.328	CD200
2.272	10.09	PPP2R2B
2.271	8.55	IQCA1
2.268	17.247	ADAMTS6
2.263	15.677	SPECC1
2.262	9.128	SV2A
2.261	18.282	ITGA11
2.259	12.84	OTOA
2.257	26.518	BMF
2.256	7.385	CMA1
2.251	16.758	ZNF703
2.25	6.227	MEG9
2.249	12.122	MYOCD
2.247	10.48	KIF26B
2.246	2.779	CAPN6
2.242	7.373	SV2C
2.232	10.467	LRRC77P
2.232	11.629	P3H4
2.232	7.52	RGMA
2.23	3.42	KRT23
2.23	8.862	SLC51B
2.229	5.545	FREM1
2.229	10.982	LINC01572
2.228	10.442	LDB3
2.227	13.738	ALDH1L2
2.227	8.698	SULF1
2.226	9.262	PRR16
2.222	9.238	ENO2
2.222	5.798	TEX11
2.222	9.885	TMEM132A
2.221	8.256	MRAP2
2.214	21.124	RHOBTB1
2.208	14.697	EBF1
2.208	14.531	PARM1
2.208	12.279	PCDHB10
2.204	14.091	SH3PXD2B
2.203	9.627	SCUBE3
2.202	4.995	TUBBP5
2.199	9.231	NANOS1
2.196	9.155	PMCH
2.193	16.768	SMIM3
2.192	8.211	PCDH19
2.192	17.382	ZSWIM5
2.189	10.355	MEX3B
2.187	11.916	STK33
2.182	15.291	ADGRG1
2.181	12.486	ADAM32
2.179	8.414	CCDC8
2.178	11.417	BCAT1
2.178	11.597	PTGDR2
2.178	12.462	RASL10B
2.174	5.992	CDCA2
2.174	4.612	FOXQ1
2.173	4.924	ELFN2
2.167	9.353	APBA2
2.165	34.367	AIF1L
2.16	5.844	PIMREG
2.16	12.234	TGFB2
2.159	9.2	PLCH1
2.147	5.701	ANLN
2.147	12.902	TFF3
2.147	11.791	VASH2
2.146	6.032	MMP16
2.145	11.707	SHC3
2.142	12.754	MFGE8
2.14	5.25	MSI1
2.138	11.56	GAL3ST4
2.136	12.635	PLCL1
2.135	14.614	DNMT3B
2.13	9.345	MAP1A
2.124	9.145	COL1A1
2.124	12.471	ZNF391
2.123	34.597	SHROOM4
2.122	10	MMP14
2.12	7.493	TMCC2
2.118	12.345	LARGE2
2.118	6.897	UHRF1
2.117	9.715	LOXL1-AS1
2.116	8.035	UBE2T
2.115	11.07	COL4A2-AS2
2.111	15.005	STXBP6
2.109	14.082	FUT2
2.106	6.276	BUB1
2.103	9.449	SLC4A8
2.099	9.714	SOAT2
2.098	10.948	PCDHB9
2.097	6.477	CDC25A
2.096	5.338	TRIM58
2.095	12.254	TMC7
2.093	8.908	NAV3
2.092	10.884	PDGFA
2.088	19.034	NECTIN1
2.087	12.832	TBX2-AS1
2.085	7.407	FANCB
2.085	4.642	SPTSSB
2.082	19.424	LINC01091
2.08	19.393	MAGEE1
2.079	6.039	CDKN1C
2.078	17.499	DIPK2B
2.078	9.126	LZTS1
2.078	9.304	TRIP13
2.074	8.544	THBS4
2.073	16.376	CHST10
2.072	14.595	JAM3
2.072	9.5	LINC02381
2.07	6.509	COL13A1
2.07	10.852	PLPPR1
2.069	15.034	B3GALNT1
2.066	7.016	FLVCR1-DT
2.066	6.048	PAK3
2.064	12.74	ARHGEF17
2.062	10.096	GVQW3
2.061	17.315	CLIP2
2.057	4.731	HAS2-AS1
2.056	28.982	TRPC1
2.053	2.986	FREM2
2.053	14.008	IRAG1
2.046	12.926	RAB42
2.045	14.517	INPP4B
2.045	14.816	RFX8
2.043	10.573	PWAR5
2.042	24.181	OSBPL3
2.041	10.324	LINC03034
2.038	8.961	BLM
2.038	7.358	PIFO
2.038	9.855	SEMA3A
2.028	10.659	HRC
2.028	10.217	WNK4
2.026	6.816	COL5A1
2.026	8.445	FAM83D
2.024	7.608	IL17RD
2.024	14.557	NDN
2.023	6.684	MGP
2.022	4.069	ACKR1
2.018	4.576	LTF
2.016	6.332	FNDC1
2.015	8.34	MAP3K9-DT
2.015	6.23	SLC2A5
2.013	11.916	BAIAP2L2
2.012	10.71	GSTP1
2.011	10.577	LGI2
2.01	8.949	COL5A2
2.01	20.974	RBP7
2.009	5.433	EPPK1
2.006	4.296	GLDN
2.006	11.436	SLC1A3
2.003	13.018	RNF144A
2.002	25.609	PODXL
2	7.133	ELN-AS1
2	5.18	HOXD4
2	25.67	PLXNC1
1.999	10.253	TGFB2-OT1
1.998	7.823	SMPX
1.993	10.727	PCDHB6
1.993	4.906	USP6
1.99	17.494	NBL1
1.99	14.427	SEMA7A
1.989	10.37	GFI1
1.989	7.854	SLC39A4
1.987	7.697	ERFE
1.986	16.793	PDGFRB
1.985	11.39	LRP4
1.983	5.41	CDK1
1.982	16.195	CEP126
1.98	6.664	ACTG2
1.978	14.945	UBE2Q2P13
1.977	7.616	TRPM3
1.976	11.648	PLAG1
1.974	11.415	PDE4C
1.97	13.593	ZNF610
1.968	5.958	LINC01943
1.966	6.462	AURKB
1.966	7.827	RNFT2
1.966	13.065	TSC22D1-AS1
1.965	9.458	TRAIP
1.963	6.733	LRRC3B
1.963	14.958	PLCB4
1.961	4.552	CAMK2A
1.961	5.964	CCNB2
1.959	9.199	ITGBL1
1.959	12.038	TRIM67
1.958	5.822	SULT1E1
1.957	5.788	ADAMTS14
1.957	5.519	MMP9
1.957	35.694	TRIB2
1.956	11.443	ANGPT1
1.956	8.171	CD7
1.956	7.989	NFATC4
1.954	4.458	RASL11B
1.953	11.109	PRECSIT
1.952	6.873	P3H3
1.95	7.274	KIF23
1.95	10.381	SLC6A8
1.949	11.938	TMEM255A
1.949	5.407	TTK
1.947	7.607	SOD3
1.946	7.062	MCM2
1.945	11.538	SEPTIN5
1.942	11.038	SLC38A11
1.942	9.764	THY1
1.941	5.442	NFE2
1.94	4.61	CYP27C1
1.939	9.766	EFEMP1
1.938	11.185	CHRM3
1.938	13.963	ZNF660
1.937	14.481	PCSK5
1.934	13.191	CCR6
1.934	3.164	IGHV1-69
1.933	9.602	BFSP1
1.933	8.532	NPM2
1.931	8.931	COL8A2
1.93	3.461	REN
1.93	5.165	TENM4
1.929	5.592	CDCA5
1.929	10.599	COL4A2
1.928	11.764	BCL11A
1.928	6.811	BRSK1
1.928	10.555	DPY19L2P2
1.928	18.686	PIGZ
1.927	5.825	CENPK
1.927	7.095	HK2
1.924	20.222	ELP1
1.922	4.095	HBB
1.922	7.489	TTC9
1.921	9.543	CFAP221
1.921	5.051	MELK
1.92	14.219	BOLA3-DT
1.92	13.252	SLC5A4
1.919	11.866	SEPT5-GP1BB
1.917	5.82	ELN
1.915	11.732	HEYL
1.914	4.121	SLC44A4
1.913	10.651	SLAMF8
1.912	10.179	DMKN
1.908	3.459	PURPL
1.903	13.456	RASGRF2
1.903	15.495	SLC1A4
1.902	13.58	CORO2A
1.901	4.671	AJAP1
1.9	7.063	CHEK1
1.897	7.806	NOX4
1.897	9.6	ZNF423
1.895	8.19	SNPH
1.895	11.717	STUM
1.895	4.529	VWA2
1.892	6.207	HYDIN2
1.891	24.095	LINC00205
1.891	11.142	PCDHB13
1.89	8.727	COL7A1
1.89	5.602	NT5DC4
1.889	19.558	GJC1
1.887	5.61	GATA5
1.887	7.53	KIF5C
1.886	24.346	FAM13C
1.886	10.729	NT5DC2
1.884	5.147	SPC24
1.883	13.647	COL4A1
1.883	5.3	DIAPH3
1.882	5.957	NELL2
1.88	5.976	CD8B
1.88	12.911	SYT11
1.88	9.68	TPM2
1.878	6.404	FAM95C
1.877	6.254	DOK6
1.876	10.458	CHST3
1.875	5.641	RAD51AP1
1.871	5.74	SCTR-AS1
1.871	13.475	SNHG28
1.87	7.727	DBNDD1
1.87	4.99	PCLAF
1.869	5.641	KIF18B
1.868	3.321	ADAMTS16
1.868	18.938	BICD1
1.868	7.76	GUCY2C
1.868	13.463	PRDM5
1.866	8.317	KDELR3
1.863	6.268	ROR2
1.862	10.22	C1QTNF3
1.862	8.464	OTOGL
1.861	8.281	DOCK3
1.86	5.968	NCAPH
1.86	9.763	PYGO1
1.858	8.168	FGF17
1.856	7.936	AEBP1
1.853	5.044	PTCHD4
1.853	7.574	SLC22A17
1.853	23.869	SLC25A36
1.851	8.631	MRC2
1.851	9.622	TMEFF1
1.85	7.949	GATA2
1.85	4.77	SKA1
1.849	5.299	CDC20
1.849	8.255	TNC
1.849	8.633	WDHD1
1.848	7.017	ELAPOR1
1.848	6.406	ORC6
1.846	7.284	LGALS3
1.845	7.807	CKB
1.845	9.354	HFM1
1.844	17.498	PARD3B
1.843	26.589	SRC
1.841	12.871	NETO2
1.841	8.615	PCDHB16
1.84	13.089	EPHA4
1.84	10.392	TET1
1.839	13.378	GPX7
1.837	6.647	REM1
1.837	3.721	RSPO2
1.835	8.363	FZD3
1.835	18.758	MAPK13
1.835	5.72	MPPED2
1.833	9.82	GALNT6
1.832	7.828	CASC15
1.831	4.762	CBLN1
1.831	10.761	DNAJC6
1.831	11.946	KITLG
1.83	5.785	KIF20A
1.83	6.754	TESC
1.829	5.037	DOK5
1.823	11.389	CCDC102B
1.823	5.253	CNN1
1.823	4.486	KCNJ10
1.822	9.332	CCDC85A
1.822	8.813	THBS2
1.818	8.176	ZBTB7C
1.817	5.33	FBLN2
1.817	10.172	ITGB4
1.817	4.71	MCM10
1.816	6.538	TESMIN
1.815	5.678	ENOX1
1.815	24.071	INPP5D
1.81	8.313	TMTC1
1.81	9.848	ZNF853
1.809	14.138	NHS
1.808	4.591	ESCO2
1.808	11.603	RAMP2-AS1
1.807	10.861	SOBP
1.804	10.667	PKM
1.804	8.867	SLC45A4
1.803	3.84	CADPS
1.803	14.71	ZNRF3
1.8	10.998	PROCA1
1.799	9.951	PRAG1
1.798	2.907	GREM1
1.796	4.483	BIRC5
1.795	24.124	GRIP2
1.794	2.519	CHL1
1.793	30.02	PLCG1
1.793	6.53	PRC1
1.792	5.745	CCNB1
1.791	6.349	HAVCR1
1.789	4.319	TMEM252
1.788	12.573	CDH24
1.786	8.329	PRKAR1B-AS1
1.784	10.813	ZNF711
1.782	3.187	PDLIM4
1.781	9.045	LOXL2
1.781	6.418	SLC25A48
1.78	4.587	PTGES
1.777	9.206	MRAS
1.777	5.593	PPFIA4
1.775	14.531	GPR161
1.774	5.337	ASF1B
1.774	7.325	GCNT1
1.774	5.32	PTTG1
1.769	13.774	EMCN
1.769	5.339	MEOX2
1.767	16.496	SH3RF3
1.766	12.285	PRKD1
1.764	6.89	HELLS
1.764	6.715	JAG2
1.763	10.735	BCAS4
1.762	18.466	LRRC1
1.762	6.867	PDZRN3
1.761	9.588	ANTXR1
1.761	7.46	B3GALT2
1.758	13.74	TBX2
1.757	8.974	CXCR4
1.757	22.431	FSD1L
1.756	5.75	FOXC1
1.753	5.154	KIF18A
1.753	4.395	MKI67
1.753	14.32	ZBTB12
1.752	8.281	LINC00924
1.751	4.159	HJURP
1.75	9.535	RACGAP1
1.75	5.59	VIM-AS1
1.749	8.35	DDIT4
1.749	5.084	E2F1
1.749	10.531	TRIM59
1.748	6.375	KIF2C
1.747	4.481	CDT1
1.747	4.46	TROAP
1.744	6.65	DNAJC5B
1.744	5.124	SIGLEC8
1.743	9.169	LINC00654
1.742	7.021	MIAT
1.742	7.277	SHCBP1
1.741	7.646	FZD2
1.741	9.758	IL34
1.74	9.443	COL12A1
1.74	5.373	GLI2
1.739	4.813	ALDH3A1
1.737	13.669	DLL4
1.737	4.286	HOXA5
1.737	8.726	HSPA12B
1.737	6.062	KIF4A
1.737	5.011	SV2B
1.736	4.081	ASPM
1.736	10.844	CELSR3
1.736	8.66	H2AC8
1.734	9.634	EFR3B
1.734	4.496	LRRN1
1.734	5.679	WDR62
1.732	10.836	SPRING1
1.731	4.195	TUBB3
1.728	6.942	PLK1
1.727	12.774	CD36
1.727	11.261	MUSTN1
1.725	7.209	PSD2
1.724	5.152	CDC42EP5
1.721	14.662	FLVCR1
1.72	6.753	PGF
1.719	6.071	TNFSF15
1.718	7.07	SLC29A4
1.717	14.484	STK26
1.715	8.512	CRACDL
1.715	9.151	TMEM150B
1.714	6.966	MYH11
1.712	10.657	HOXA4
1.712	3.134	LINC02365
1.71	6.209	STRIP2
1.709	2.7	DPP10
1.708	6.082	RUNX2
1.707	5.471	MGAT4C
1.705	3.748	LAMP5
1.702	15.429	ARMC9
1.701	5.25	AURKA
1.699	19.119	SLC26A6
1.698	11.445	HEY1
1.697	3.43	LINC01549
1.696	10.675	SLCO2A1
1.696	7.4	SLIT3
1.696	9.478	SSPN
1.694	4.383	RAB3C
1.691	4.55	CAVIN3
1.69	7.344	COL4A2-AS1
1.688	17.916	STK39
1.686	8.466	C3orf70
1.686	10.438	PLXNA1
1.685	26.781	HSDL1
1.685	7.874	TMSB15B
1.683	8.173	PVT1
1.681	7.489	CHST11
1.68	9.32	LRP8
1.68	10.678	ZNF578
1.679	7.604	PIF1
1.678	6.284	BICDL1
1.678	6.448	CTSK
1.678	25.223	FMNL2
1.678	12.18	SPACA6
1.676	5.865	SAMD15
1.673	4.325	LINC02544
1.672	5.119	CDC6
1.672	4.001	RASSF6
1.671	3.884	CPZ
1.671	5.056	F13A1
1.67	10.285	LINC00665
1.667	13.699	PAQR8
1.666	4.76	DCLK1
1.665	6.775	ADGRG5
1.663	19.023	SLC6A6
1.662	4.991	CCDC80
1.662	5.002	CDKN3
1.662	5.29	CENPI
1.661	10.481	ACTA2
1.661	7.099	CIP2A
1.66	6.914	LARP6
1.66	12.078	RAB34
1.657	6.462	GPR173
1.657	4.612	TPX2
1.656	4.305	SAPCD2
1.652	13.474	ASNS
1.651	4.313	DCDC2
1.651	4.866	GRIN2A
1.651	26.675	GSDME
1.65	7.815	MYOZ3
1.65	7.619	TYRO3
1.648	6.003	LINC02636
1.647	16.747	SOGA1
1.646	3.731	CLDN19
1.646	8.605	MELTF-AS1
1.646	5.736	SCTR
1.644	15.653	ASAP3
1.644	6.054	LOX
1.643	5.643	GLI3
1.64	10.315	LAMA4
1.64	16.255	TARBP1
1.639	6.872	PAPPA-AS1
1.638	6.004	PRR11
1.637	5.508	ARHGAP11B
1.637	2.657	PBK
1.636	3.815	WNK2
1.634	4.711	KLHL34
1.632	8.801	BTNL9
1.632	3.773	CDC45
1.632	5.027	MN1
1.631	4.891	CLSPN
1.631	14.41	MECOM
1.631	8.681	NAT14
1.63	2.926	KAAG1
1.63	10.088	KREMEN1
1.63	8.116	LHFPL6
1.63	7.631	P4HA2-AS1
1.629	16.158	ZNF738
1.628	4.921	TRPM6
1.627	8.117	BVES
1.627	4.564	GNG8
1.626	5.453	CORO6
1.626	3.012	SORCS3
1.626	5.788	STMN3
1.625	10.794	PCDHB14
1.624	8.594	AFAP1
1.622	37.529	ASAP2
1.622	8.522	PHETA2
1.621	10.657	HSPG2
1.621	15.681	LLGL1
1.619	5.977	GALNT15
1.619	8.877	MTBP
1.619	11.198	NES
1.619	6.272	TSPAN11
1.617	4.094	SPP1
1.616	3.615	ARSI
1.615	5.66	LINC03013
1.615	5.22	SULT1C2
1.614	10.237	EMC3-AS1
1.614	12.204	NDRG4
1.613	15.867	SEMA4F
1.611	5.844	LGALS1
1.61	9.861	LBH
1.609	11.52	COL21A1
1.609	6.976	PRDM1
1.608	6.484	CDCA3
1.607	9.685	PDE5A
1.606	11.325	LSP1P4
1.606	10.271	NYNRIN
1.606	18.228	TMEM98
1.604	6.592	CACNB1
1.604	9.569	PCDHB7
1.604	6.753	TDRKH-AS1
1.603	6.142	CIB2
1.603	6.298	DYDC2
1.603	15.159	INKA2
1.603	4.346	OGN
1.603	7.206	SGO2
1.6	12.368	PIEZO2
1.6	15.628	SLC39A10
1.599	15.462	MACROH2A2
1.597	6.367	TMEM45B
1.596	7.038	PAPPA
1.596	3.835	PKIA
1.596	10.308	TMED3
1.595	12.228	GIHCG
1.595	4.999	LDOC1
1.594	8.132	FAM124B
1.593	11.3	P2RY8
1.59	5.962	SHISA3
1.589	15.702	FGD1
1.589	7.228	PRRT2
1.585	8.544	ACTA2-AS1
1.585	9.118	GNB3
1.584	4.589	LPL
1.582	4.914	CDCA8
1.58	17.119	GDF11
1.579	7.196	H3C6
1.579	6.881	S100A1
1.577	8.42	PLAT
1.576	7.063	FGF2
1.576	21.944	MAP4K4
1.576	5.15	SLC16A3
1.576	7.476	SNORD153
1.574	4.786	B3GNT3
1.572	6.079	IL7R
1.571	10.848	DNAH17
1.571	9.758	FBLIM1
1.57	10.913	UNC119B
1.569	13.473	ARL4A
1.569	3.727	GDF6
1.569	7.227	LINC00954
1.568	9.787	FABP5
1.568	13.291	FRMD7
1.567	7.47	ALPK3
1.567	15.638	LINC01521
1.567	27.791	SLC26A2
1.567	13.593	ZNF286B
1.566	4.41	KIFC1
1.566	7.746	LINC01415
1.565	8.242	SMYD3
1.564	3.079	CKAP2L
1.564	13.358	OSBP2
1.562	15.458	FBXL22
1.562	5.943	KCNIP4
1.562	4.707	RMI2
1.561	4.006	FHL5
1.56	23.219	HDAC11
1.559	18.142	EHMT2
1.559	17.919	SLC7A6
1.556	5.153	FSCN1
1.556	9.667	PLEKHG5
1.555	7.544	CCDC102A
1.555	5.899	RDM1P5
1.554	22.491	ZNF704
1.553	5.46	ANKRD13B
1.552	5.652	ROR1
1.551	8.949	HIGD1B
1.551	16.39	ITGAE
1.551	5.341	PRC1-AS1
1.551	5.948	ZSCAN23
1.55	16.517	ATP8B2
1.55	3.622	CENPA
1.55	7.435	PLA2G7
1.548	5.575	CRIP1
1.548	7.237	KCTD12
1.546	13.509	ARHGEF3
1.546	6.054	CH507-145C22.1
1.546	7.895	SEMA6B
1.544	4.999	ADGRG2
1.543	6.642	PCDHB12
1.542	2.677	SSUH2
1.541	3.559	FRMD1
1.541	13.112	PXYLP1
1.54	19.868	DLG3
1.54	3.984	IL2RA
1.539	5.623	MYB
1.539	5.441	ORC1
1.538	18.413	EHMT2-AS1
1.537	6.21	KCNMB1
1.537	20.473	KSR1
1.536	4.236	ARHGAP11A
1.534	10.255	C18orf54
1.531	4.817	MIR145
1.531	6.267	ZNF714
1.53	7.546	CDON
1.53	3.756	FAM43B
1.53	5.767	PCDHB4
1.528	6.493	NFASC
1.528	3.542	POLQ
1.527	17.05	PAPSS1
1.526	13.904	PTPRG-AS1
1.525	16.241	ZNF286A
1.524	16.401	NAV1
1.52	10.496	H2BC21
1.52	5.261	HAPLN3
1.52	6.411	MLLT3
1.519	8.46	CALHM5
1.518	5.29	ADAM28
1.518	8.486	CAMKK1
1.518	17.481	TTLL1
1.517	9.287	GSN-AS1
1.517	9.5	MYOF
1.517	6.576	SUSD2
1.516	5.8	GRIN2D
1.516	8.469	SEMA5B
1.515	4.893	ACSL4
1.515	7.791	AKR1B1
1.515	10.951	SCRN1
1.515	2.971	SLC4A3
1.514	10.049	PSTPIP1
1.514	6.908	RTL8B
1.514	8.905	TMEM182
1.513	8.326	CDCA4
1.511	7.99	ANKLE1
1.511	10.033	TSPAN18
1.51	8.199	MMS22L
1.509	5.47	PRSS35
1.507	3.726	CHN2-AS1
1.506	6.765	LRRC66
1.506	8.766	NIBAN1
1.506	13.376	PFN4
1.506	4.329	SPINT1
1.505	7.525	PMP22
1.503	7.206	AMOT
1.503	23.451	APH1B
1.503	5.144	C21orf58
1.502	4.156	LINC01094
1.502	17.039	WSCD1
1.501	5.806	ECT2
1.501	7.541	EHD2
1.501	3.702	SCARF2
1.5	5.353	CHST1
1.499	5.585	GPC4
1.498	5.851	PLK4
1.496	12.483	CZ1P-ASNS
1.494	4.174	ADAM12
1.494	9.301	KCNQ1OT1
1.494	13.985	ZC3HAV1L
1.494	9.748	ZNF300
1.493	4.616	E2F2
1.493	5.226	RGS6
1.493	10.443	TCTN2
1.491	8.866	KCNE3
1.491	7.624	STX1A
1.49	5.712	FAM162B
1.489	4.3	ACBD7
1.489	8.066	DNAAF4
1.489	7.393	SCAMP5
1.488	10.62	PCNX2
1.487	4.545	CENPE
1.487	7.965	GUCY2D
1.485	6.043	ADAMTS7
1.484	5.55	KIF11
1.484	8.334	PPFIA2
1.481	3.233	TNFAIP6
1.48	10.09	FAM200C
1.479	14.17	CUEDC1
1.479	14.919	RAB3D
1.478	8.816	HIC2
1.478	11.97	TIGD1
1.478	14.204	ZNF70
1.475	6.528	H2BC4
1.475	3.949	LINC02966
1.475	12.171	TRIM45
1.474	22.991	FAM217B
1.474	12.236	GJA1
1.473	10.09	RAB9B
1.472	3.933	FAM66B
1.472	9.555	NCAPD2
1.471	6.381	CLIP3
1.471	4.852	PRKN
1.471	6.493	TAGLN
1.47	4.708	CHRNA5
1.47	7.411	ZNF788P
1.469	2.758	MROH5
1.468	16.622	FBXL19-AS1
1.468	6.89	MCM8
1.468	5.188	POU2AF1
1.468	6.062	SYCP2L
1.467	6.858	CACNB3
1.467	5.959	MTHFD2
1.467	7.336	TESPA1
1.466	4.678	CD248
1.466	13.397	UGGT1
1.463	10.204	TNFRSF25
1.462	9.91	ENTREP3
1.462	5.678	FSIP2
1.462	7.176	RAB31
1.461	3.856	NEIL3
1.461	8.338	SPOCK2
1.459	6.372	FAM169A
1.459	5.822	SLC25A21
1.458	14.619	CAP2
1.458	12.153	FBN1
1.458	7.678	RNASE1
1.457	5.162	ACSL6
1.455	4.854	ADGRD1-AS1
1.455	7.358	ARHGAP6
1.455	8.777	CRACD
1.455	9.355	GRAP2
1.454	9.361	CLIC5
1.454	7.595	MINAR1
1.454	31.171	SEPTIN8
1.454	5.349	ZAP70
1.453	3.624	BATF
1.453	10.133	MCAM
1.451	5.285	FGF1
1.45	7.196	CCNF
1.45	6.839	LYPD1
1.449	20.487	MAGED1
1.448	8.697	B3GNT5
1.448	16.496	LAMC1
1.447	10.82	MGAT5
1.446	5.493	FHDC1
1.446	13.467	ZNF781
1.445	7.818	CKAP4
1.445	3.013	SLC16A11
1.444	3.873	KCNH1
1.443	2.097	FCRL5
1.443	3.101	HOXD8
1.443	10.46	SORT1
1.441	3.447	EMP1
1.441	6.039	SLC2A14
1.44	5.487	FAM72C
1.44	3.302	MND1
1.439	4.849	ZNF793-AS1
1.437	11.405	GASK1B-AS1
1.437	8.502	TMCC1-DT
1.436	8.537	MPP3
1.434	10.27	CBX6
1.434	3.523	TRABD2A
1.431	4.7	FAM78B
1.429	4.296	FAM107A
1.429	9.773	TTYH2
1.428	9.63	MSRB3
1.428	9.015	MYO5A
1.428	4.92	NRXN2
1.428	4.109	RGS16
1.427	6.766	ASPSCR1
1.427	4.813	TRDC
1.426	5.206	CHAF1B
1.426	4.283	COLGALT2
1.424	10.448	ADGRF5
1.424	7.696	SERPINH1
1.423	5.384	MARVELD1
1.421	9	ARHGAP44
1.421	9.91	TEX9
1.42	4.23	TRPM2
1.418	9.521	PRKCQ
1.417	4.745	A4GALT
1.416	5.921	FAM72D
1.415	3.404	FAM167A
1.415	12.127	OTUB2
1.415	4.347	TCEAL7
1.415	13.523	WFS1
1.414	9.214	GOLGA2P7
1.413	4.782	BRCA1
1.413	4.497	FAT3
1.413	3.278	LGR6
1.411	3.102	BPI
1.411	8.287	KAZALD1
1.41	5.768	C2orf27A
1.41	4.407	CEP55
1.41	3.114	IQGAP3
1.41	16.467	OSBPL7
1.41	9.988	SYNM
1.409	6.746	ARHGAP39
1.409	7.81	C5orf34
1.409	8.14	FBF1
1.409	4.251	GINS4
1.409	7.144	KNTC1
1.409	10.175	PCDHGB2
1.409	4.24	PHYHIP
1.408	6.761	ITPRIPL1
1.408	3.58	MAD2L1
1.408	3.073	SGCZ
1.407	5.95	LINC02519
1.407	7.326	MYL9
1.406	3.7	BNC2
1.406	9.122	PRKG1-AS1
1.405	6.692	LDAF1
1.405	5.476	VIM
1.404	7.178	PIK3R6
1.403	5.269	CRYAB
1.403	4.577	GABRE
1.401	6.389	DOC2B
1.401	8.293	ETV1
1.401	6.245	MXRA8
1.401	2.332	TCL1A
1.4	3.941	GPSM1
1.397	2.491	MRGPRF
1.396	2.568	LRRC15
1.396	12.6	PECAM1
1.395	6.194	FZD7
1.395	9.739	PGM2L1
1.395	3.164	RIBC2
1.394	3.212	LINC01876
1.393	4.636	C1QTNF3-AMACR
1.393	6.766	TOX3
1.392	3.496	ERCC6L
1.391	10.387	CDK6
1.391	5.919	CNTNAP2
1.391	9.473	CUBN
1.391	6.537	MCPH1-DT
1.39	4.606	BDKRB2
1.39	7.213	RAB11FIP4
1.389	13.915	FMNL3
1.389	4.564	LINC02021
1.387	5.043	CLMAT3
1.387	2.467	IGKV1-5
1.387	6.655	LRP12
1.387	7.089	PFKFB4
1.386	6.8	CEP131
1.386	12.082	CSGALNACT1
1.385	3.988	TMCO1-AS1
1.384	2.278	COL26A1
1.383	17.318	GRK3
1.383	5.077	MIR3917
1.383	9.104	PDGFB
1.382	7.345	RGS10
1.381	2.762	SLC16A12
1.38	3.098	LINC02446
1.38	10.06	TMEM237
1.38	10.387	ZNF607
1.378	7.468	LINC01963
1.378	22.741	PTPRG
1.378	12.964	SACS
1.378	12.723	STXBP4
1.377	7.287	KCNJ5-AS1
1.377	9.076	LIMK1
1.377	19.778	RHOBTB2
1.377	10.394	RPGRIP1L
1.376	5.453	MIR4435-2HG
1.375	10.154	LINC02977
1.375	4.744	ZNF860
1.374	4.977	CACNA1C-AS1
1.373	4.957	TGFB1
1.372	4.788	SOX17
1.372	6.36	TANC2
1.371	4.987	FANCD2
1.37	4.659	IFI27L2
1.369	9.056	ARHGEF15
1.369	3.509	MFAP4
1.367	2.575	CD207
1.367	13.114	LINC03027
1.366	5.475	BCYRN1
1.366	5.646	ZKSCAN8P1
1.366	4.52	ZNF66
1.365	3.967	HSPB2
1.365	6.381	SLC13A3
1.364	15.801	L3MBTL1
1.363	8.744	FAM222A
1.363	2.595	SKA3
1.363	10.278	TBC1D16
1.363	3.443	ZWINT
1.362	15.124	CEP250
1.362	8.029	CYTH3
1.362	6.86	H4C15
1.362	8.655	VSTM4
1.362	12.157	WTIP
1.361	5.603	COL6A3
1.359	13.768	DNAJC18
1.359	3.208	ZNF257
1.358	6.798	H4C14
1.357	7.14	NAALAD2
1.356	31.867	ABCC5
1.355	4.776	PDCD6IPP2
1.354	4.156	AMACR
1.354	15.973	TRAF5
1.353	6.24	LHFPL2
1.353	5.016	MIOX
1.352	6.875	CRACR2A
1.352	11.428	EXTL3
1.352	19.508	PIK3C2B
1.352	4.528	ST14
1.35	6.327	GLIS2
1.35	4.333	SLC1A5
1.35	11.903	ZNF532
1.349	4.289	CCDC144NL-AS1
1.348	6.576	PLXNA3
1.348	4.659	SIGLEC6
1.346	5.867	ATP1B3
1.346	16.657	PFKM
1.346	14.168	TLCD5
1.346	4.139	VGLL3
1.345	17.563	ADAM9
1.345	22.208	KIF3A
1.344	5.472	FMOD
1.343	5.133	ADM2
1.343	15.192	DLG5
1.342	5.112	KLHL6
1.342	5.89	SGIP1
1.341	14.585	GNA12
1.341	10.904	HDGFL3
1.338	8.646	EFNA4
1.338	4.039	FRY-AS1
1.338	5.948	ZFP37
1.337	6.131	TBX3
1.337	4.107	THEMIS
1.336	8.129	CAVIN1
1.336	4.444	PDGFD
1.335	4.019	EDA2R
1.334	4.151	CDC25C
1.334	3.42	S100P
1.333	5.649	FLNA
1.332	7.5	MBNL3
1.331	6.396	CHN1
1.331	11.709	RASAL2-AS1
1.331	8.384	RGS5
1.33	9.696	TBKBP1
1.329	6.338	TMEM269
1.327	2.757	ECRG4
1.326	3.838	CELSR2
1.325	3.571	TPBG
1.324	14.42	CHD3
1.323	4.308	CD1E
1.323	6.225	LRRC32
1.322	15.112	GDPD1
1.321	13.597	PCYOX1L
1.32	9.016	KRBA1
1.32	2.149	LCN2
1.32	6.716	SLC44A3-AS1
1.318	9.176	C17orf113
1.318	11	STXBP1
1.316	6.531	MCF2L2
1.316	9.281	XXYLT1
1.315	4.758	HDC
1.315	3.272	MGC12916
1.313	5.305	GPAM
1.313	9.102	KIAA1614
1.313	11.05	P4HA2
1.312	5.105	EVA1B
1.312	2.207	HLA-DQB2
1.312	5.992	MEF2C-AS1
1.311	10.345	AMPD3
1.311	9.189	C15orf39
1.311	14.731	CA5B
1.311	4.693	IL12A
1.311	7.381	ZNF503-AS2
1.31	4.16	NCAPG
1.309	12.86	FAM228B
1.309	7.649	MIR4700
1.309	13.782	SHLD1
1.308	5.715	LAIR1
1.308	8.235	LPCAT2
1.308	13.569	SUSD1
1.307	2.688	CCN4
1.306	16.568	FER
1.305	10.022	CDC7
1.305	8.546	SMARCD3
1.304	9.727	INE2
1.304	7.493	LINC01852
1.303	8.275	PRKAR2A-AS1
1.303	3.309	SDK2
1.301	18.137	ARHGEF2
1.301	6.654	KIF3C
1.301	4.644	SLC25A21-AS1
1.3	2.835	LINC01279
1.3	3.92	RRAD
1.3	10.262	ZIK1
1.299	6.058	CCNE1
1.299	6.858	FAM66C
1.299	2.296	LINC01226
1.299	12.817	METTL24
1.299	2.592	SIGLEC12
1.298	4.513	CCDC136
1.298	6.29	LDLRAD2
1.298	4.975	SLC2A4
1.297	10.826	FKBP14
1.297	4.999	KDM4D
1.296	5.276	BCL11B
1.296	7.459	TOR3A
1.295	5.958	NODAL
1.294	10.334	ABCA3
1.294	6.912	CD300LF
1.294	8.199	NRARP
1.293	7.758	CBX5
1.292	5.231	CFAP54
1.29	11.64	RASA4B
1.29	8.742	RGS17
1.29	4.87	TIFAB
1.289	7.419	RAP1GAP2
1.287	12.277	BLVRA
1.286	3.677	RELT
1.284	6.341	NLGN2
1.282	13.395	AACS
1.282	9.076	C4orf46
1.282	3.253	NHERF4
1.282	15.951	NRIP2
1.281	7.569	HEPH
1.281	5.092	IMPDH1
1.281	4.29	TTC34
1.278	4.1	FOXM1
1.278	9.521	GRAMD1A
1.278	12.122	MPZL1
1.277	5.084	CAVIN4
1.276	5.472	GYPE
1.276	3.949	NRGN
1.275	9.243	ARHGEF28
1.275	5.773	ITGA3
1.274	3.341	FXYD2
1.273	2.861	CXCR3
1.273	10.268	NRP2
1.272	10.947	DDR1
1.272	7.334	MAP3K7CL
1.272	2.674	SELENOM
1.271	6.686	LINC00638
1.271	3.02	NALCN
1.271	3.82	ST8SIA1
1.269	17.387	RASAL2
1.269	9.815	SEMA3F
1.268	2.479	E2F8
1.268	8.245	RCN2
1.268	3.701	SLC1A7
1.268	4.963	TRPS1
1.268	2.702	TTYH1
1.267	2.276	TBX18
1.265	7.123	NEK11
1.265	4.244	PAX5
1.265	6.269	SCML2
1.264	4.759	KCTD17
1.262	12.554	FIGNL1
1.262	2.069	IGHG4
1.262	9.373	SLC44A3
1.261	8.205	ACVRL1
1.261	8.815	PPP1R9A
1.26	6.764	CKAP2
1.26	2.953	ICOS
1.257	5.143	C2orf15
1.257	5.972	CD28
1.256	2.68	SSC5D
1.255	12.682	CDK5R1
1.255	10.258	GASK1B
1.252	6.445	FAM27E3
1.252	10.57	RAPGEFL1
1.251	3.095	CCN2
1.251	5.482	RYR1
1.25	6.197	MYCBPAP
1.25	14.991	SMYD2
1.249	4.312	ADAMTS10
1.249	6.767	APOLD1
1.249	10.344	MIR4800
1.249	7.612	OTULINL
1.248	3.132	ALDH1A2
1.248	23.684	AP3M2
1.248	8.426	EID2B
1.247	6.839	ANXA2R
1.247	5.403	LINC03015
1.246	9.15	ATP10D
1.245	18.283	KCTD7
1.245	10.547	MIER2
1.245	21.268	SPATS2
1.243	7.946	CNPY4
1.243	4.893	NT5M
1.242	7.727	DUOX1
1.242	12.271	LRRC37A4P
1.242	6.232	MICAL1
1.242	17.05	TUBG2
1.241	3.449	CLDN11
1.241	17.353	DVL2
1.241	3.294	SNAP25
1.24	4.031	LUM
1.239	7.762	RAPGEF3
1.238	4.856	DAGLA
1.238	4.681	IGF2
1.238	8.475	MTHFD1L
1.238	5.032	RAB7B
1.237	3.326	LINC01719
1.237	6.196	ZNF793
1.236	3.402	ACKR4
1.236	3.674	CD5
1.236	3.318	SLC14A1
1.235	8.611	TCF7
1.234	8.387	TEAD2
1.233	3.165	DKKL1
1.233	13.1	PIK3R2
1.233	12.229	PTPDC1
1.233	2.063	RRM2
1.232	11.671	EFNB2
1.232	9.937	PGAP1
1.231	5.16	ADGRD1
1.231	4.729	STMN1
1.23	3.707	EPHB3
1.23	2.52	SPON1
1.23	4.231	WDR76
1.228	4.111	PLCD3
1.228	5.844	ZNF426-DT
1.227	10.92	C1orf198
1.227	3.559	GTSE1
1.227	10.637	RASA4
1.227	11.359	RASA4DP
1.227	3.052	SEC14L6
1.226	5.509	C12orf75
1.225	3.976	CERCAM
1.225	4.185	P4HA3
1.225	8.3	ZNF43
1.224	5.167	CCSER1
1.224	6.193	CENPL
1.224	13.153	PRKX
1.223	15.137	PCDHGB4
1.223	13.447	PIAS3
1.222	10.235	JAG1
1.221	4.583	INS-IGF2
1.221	8.028	KMT5C
1.221	3.205	PMEPA1
1.22	3.552	LAYN
1.219	6.011	PANK2-AS1
1.217	4.071	LINC02773
1.217	21.277	TACC1
1.216	3.65	SMIM38
1.215	2.169	LRFN4
1.215	2.833	RGS1
1.214	13.589	GALNT10
1.213	5.175	AATK
1.213	3.611	MPIG6B
1.213	5.626	SLC9A5
1.212	2.971	KCNJ11
1.212	8.273	TCF4
1.212	7.623	ZNF563
1.21	5.076	CNTNAP1
1.21	4.356	OPRD1
1.21	4.665	SCN4B
1.21	5.734	TSPAN13
1.207	7.043	PRKG1
1.207	16.475	SLC7A6OS
1.206	5.019	TNFAIP8L3
1.205	9.095	RTL10
1.204	5.735	PIK3IP1
1.204	8.946	PROX2
1.204	7.904	TACC3
1.204	3.385	THSD7B
1.203	8.766	USP51
1.202	6.397	CEP152
1.201	6.299	GSK3B-DT
1.201	8.561	PACC1
1.201	4.105	PDLIM7
1.201	4.866	SPARC
1.2	3.17	SSTR1
1.199	3.23	CCR4
1.199	11.589	CKMT2
1.199	5.178	FAM27E4
1.199	8.773	MSH2
1.199	6.5	RTN1
1.198	4.857	KIZ-AS1
1.198	6.873	ZNF366
1.197	5.282	POLE2
1.197	7.797	PREX1
1.196	15.123	ENTPD1-AS1
1.196	3.85	LINC01215
1.196	4.469	TRAC
1.195	2.135	FBXO43
1.195	2.526	KIF14
1.195	6.483	LMNB2
1.195	9.005	NMB
1.195	3.577	PRELP
1.194	3.632	EFNA3
1.193	3.238	SPRED3
1.192	11.435	CHST15
1.192	4.095	MAPK8IP2
1.191	4.971	C8orf88
1.191	4.308	DNAH7
1.191	4.224	GIPR
1.19	8.03	CTSC
1.19	8.056	FGFBP3
1.19	3.918	SOGA3
1.19	7.245	ZNF503
1.189	6.217	ALDH3B1
1.188	6.494	LY75
1.188	6.775	PRRT1
1.188	3.848	RAB36
1.187	8.931	APPAT
1.186	5.3	ADGRA2
1.186	12.952	CDRT4
1.185	11.44	ABCB9
1.185	3.843	KCNS3
1.185	5.792	OTUD7A
1.185	4.712	STK32A
1.184	4.644	MAP6
1.184	5.071	ZNF331
1.182	7.497	BAMBI
1.182	4.095	BSPRY
1.182	2.112	PGR
1.181	6.012	FBXL13
1.181	10.233	PITX1-AS1
1.181	8.431	STEAP2
1.181	7.122	TMEM51
1.179	4.106	CDR2L
1.179	4.824	PABPC4L
1.179	6.094	TMEM184B
1.179	10.57	TRIM16
1.178	10.978	BBS12
1.178	10.787	NRSN2
1.178	3.384	SGCD
1.178	23.166	UXS1
1.177	23.072	ENTPD1
1.177	5.438	GSN
1.177	9.181	NPHP1
1.176	7.075	CD163L1
1.176	4.878	EPDR1
1.176	4.944	HSPB1
1.175	5.846	CDC42EP3
1.175	12.297	HIP1
1.175	2.558	KLHL14
1.175	4.237	KLHL41
1.175	7.837	RPL37A-DT
1.174	6.229	CD109
1.173	3.602	CCDC74A
1.173	2.999	COL5A3
1.173	4.467	DUSP4
1.173	7.451	FANCG
1.173	5.037	ZNF521
1.172	4.803	EZH2
1.172	5.028	RAB39B
1.172	7.039	TM6SF1
1.172	6.99	VCAM1
1.171	2.541	GPX2
1.17	3.667	ATP6V0E2-AS1
1.17	3.334	CD8A
1.17	12.731	NAP1L1
1.169	7.185	GDPD3
1.168	10.993	SANBR
1.167	5.564	DLEU7
1.167	8.069	TAX1BP3
1.167	6.807	ZNF775
1.166	23.602	NDRG3
1.165	13.057	MFSD6
1.165	7.864	PPM1F-AS1
1.165	4.452	TEAD4
1.164	4.854	GPR4
1.164	6.78	HOMER3
1.164	3.576	NEXN-AS1
1.164	8.084	RBL1
1.164	3.486	TMED2-DT
1.163	7.31	CASP4LP
1.163	9.103	CCDC34
1.163	4.498	PWARSN
1.163	3.785	SLC26A9-AS1
1.162	3.862	CLGN
1.161	2.992	CLUL1
1.161	2.616	LAMC3
1.16	4.101	FBLN5
1.16	6.266	LIN9
1.16	12.32	PLEKHH1
1.159	3.355	CCNA2
1.159	3.942	H2BC18
1.159	2.531	IGFBP6
1.159	5.07	MCM6
1.159	14.55	MVB12B
1.159	3.651	SYTL1
1.157	11.319	APBB1
1.157	2.12	CA12
1.157	3.763	HOXA2
1.157	4.697	MNS1
1.157	8.114	RNF227
1.157	3.604	ZFPM2-AS1
1.157	10.709	ZMYM3
1.156	2.531	HNF1A-AS1
1.156	4.849	P2RX1
1.155	2.222	BRIP1
1.155	3.461	CD6
1.155	3.812	EMILIN2
1.155	3.942	RTN4RL1
1.155	8.587	ZNF608
1.154	4.105	DNAJB13
1.154	7.032	HDAC7
1.154	5.649	PRR5L
1.154	2.26	ZNF648
1.153	11.769	HHAT
1.152	4.955	ERICH6-AS1
1.152	4.31	LRRC49
1.151	3.522	ARNT2
1.151	3.28	TRNP1
1.15	2.561	GFRA3
1.149	10.387	CLSTN1
1.149	3.238	RBM24
1.146	6.039	C1GALT1
1.146	6.943	CDH26
1.146	6.201	FHOD1
1.146	7.915	PALLD
1.146	6.071	SLC25A12
1.146	12.717	UACA
1.145	3.692	AGAP2-AS1
1.145	8.258	SOX12
1.145	8.894	ZNF74
1.144	6.191	IGF1R
1.144	8.713	SPRY1
1.142	2.848	CACNG8
1.142	6.823	CD93
1.142	2.998	MS4A14
1.141	8.491	BCL6B
1.141	4.104	C1QTNF5
1.141	2.548	GPR55
1.141	4.104	MFRP
1.141	7.697	PARVB
1.141	11.445	SNHG32
1.14	5.241	FANCI
1.139	3.966	CD3D
1.139	3.931	MTFR2
1.139	7.581	PNMA1
1.139	10.71	ZNF431
1.138	3.57	LHX6
1.138	10.242	PCDHGB5
1.137	6.914	HK1
1.137	4.374	XYLT1
1.136	3.832	EDNRA
1.136	6.006	LIPT2
1.136	10.188	LZTS2
1.135	8.175	CABLES2
1.135	4.453	FAM72A
1.135	4.624	MSC-AS1
1.135	3.876	WFDC21P
1.134	4.096	FAM110D
1.134	2.817	SPDYE2B
1.133	6.225	G6PD
1.133	6.337	KCNJ2
1.133	5.971	MBOAT2
1.133	8.079	PAQR7
1.133	16.955	UTRN
1.131	4.857	CAPN10-DT
1.131	5.67	CPE
1.131	2.357	KCNK3
1.131	10.064	ORAI2
1.13	12.863	HIF1AN
1.13	5.454	MARK1
1.13	5.077	PHLDA3
1.13	12.17	RHNO1
1.129	4.702	ARHGEF25
1.129	3.129	SLC2A3
1.129	5.598	TUBA1A
1.129	5.056	USP32P3
1.128	4.718	MIR198
1.128	6.723	ZNF519
1.127	12.677	CRIM1
1.127	3.693	DPYSL3
1.127	4.647	HMGCS1
1.127	5.547	RNF138P1
1.127	2.98	TRBC1
1.126	10.903	MSH5
1.125	4.244	DHRS9
1.125	7.624	GPRC5D-AS1
1.124	5.312	EIF2AK3-DT
1.124	9.081	ERV3-1
1.124	3.141	KIAA0408
1.124	9.741	LINC01772
1.124	6.11	SPDL1
1.123	7.02	KIZ
1.123	2.614	SLC24A3
1.122	2.679	MOXD1
1.121	12.04	DHX57
1.121	2.11	HTRA3
1.12	9.746	ANXA2R-OT1
1.12	5.137	POT1-AS1
1.119	13.736	ACLY
1.119	9.419	ARHGAP18
1.119	3.148	COL6A2
1.119	21.748	LUZP1
1.119	7.196	SH3BP1
1.118	4.425	RFTN2
1.117	3.758	CD3G
1.117	6.243	GALNT16
1.117	3.991	GPR132
1.117	6.067	PLEKHG2
1.116	3.206	B3GNT8
1.116	3.676	DACT3
1.116	5.417	FIGN
1.115	5.441	CALHM2
1.115	10.391	SGCB
1.115	4.942	TMEM169
1.114	3.975	HDAC9
1.113	7.588	ICA1L
1.112	13.098	BCL9L
1.112	4.937	FSTL1
1.112	16.775	MAGED2
1.112	4.261	SLIT2
1.112	6.603	TM4SF19-DYNLT2B
1.111	4.664	CCDC163
1.111	2.072	EDAR
1.111	6.546	TMEM74B
1.109	4.213	ENTPD2
1.109	7.349	GPD1L
1.109	10.234	ZFP69B
1.108	8.915	GAPDH-DT
1.108	6.778	PALD1
1.107	6.763	ARL2
1.107	6.093	TSPAN15
1.107	3.42	TUBB1
1.106	3.362	CACHD1
1.106	36.774	CEP68
1.106	9.624	ENAH
1.106	4.18	GBGT1
1.106	4.477	GLI1
1.106	2.748	HR
1.106	3.62	ULBP3
1.105	2.668	CYTOR
1.105	8.357	FDFT1
1.105	2.859	NRIP3
1.105	4.299	NSG1
1.104	3.519	GPR171
1.103	4.746	GGTA1
1.103	4.915	LINC00537
1.103	9.455	SYNGAP1
1.102	3.784	CD3E
1.102	3.606	SIGLEC17P
1.102	5.11	SLC35E4
1.102	6.063	TIAM2
1.102	17.374	USP46
1.101	3.383	ASB2
1.101	3.812	GPR63
1.101	3.193	HSPB6
1.101	6.492	PCDH17
1.101	2.453	PLAC9
1.1	6.228	ALG1L1P
1.1	23.895	CRTAP
1.1	4.373	FXYD6-FXYD2
1.1	5.668	ZNF436
1.099	5.171	DGKA
1.098	4.436	ATP2A3
1.097	7.569	PLXND1
1.097	5.681	ZNF233
1.096	11.554	ANKRD50
1.095	3.658	EMILIN1
1.095	9.11	LPCAT1
1.095	4.87	SPAG4
1.094	3.275	ARHGAP10
1.094	4.587	DACT1
1.093	4.014	CDH6
1.093	6.67	DBNDD2
1.093	13.644	DDAH2
1.093	6.894	PCDHGA1
1.092	4.08	AMER1
1.092	4.906	CCDC138
1.092	2.393	LINC01503
1.092	9.384	NR2F2-AS1
1.092	2.722	PTX3
1.092	2.386	TRGV10
1.091	7.036	C2CD3
1.091	11.778	CBX1
1.091	4.237	DSCC1
1.091	3.285	SNCA
1.09	4.536	PHLDB1
1.089	6.831	ZNF581
1.088	6.016	ADCY4
1.088	2.994	PRR19
1.088	8.248	VGLL4
1.087	7.305	FBXL18
1.087	2.352	GCNT3
1.087	11.158	MSH5-SAPCD1
1.087	5.265	PPM1H
1.087	5.937	TIMP2
1.086	4.364	ISYNA1
1.086	8.046	PJA1
1.086	2.397	TNRC18P1
1.086	2.688	TRAT1
1.085	5.772	CNKSR2
1.085	3.404	LINC02767
1.085	12.758	MEAK7
1.084	6.744	ABR
1.084	5.202	ATAD5
1.084	3.766	HSPA12A-AS1
1.084	2.755	KCTD13-DT
1.083	3.651	ASAH2
1.083	3.289	ATP6V1FNB
1.083	3.174	CACNA2D3
1.082	4.83	DTNA
1.081	16.115	ABCC10
1.081	3.569	LINC02542
1.081	3.983	P2RY2
1.081	18.006	SLC25A35
1.08	8.336	SLC22A23
1.08	2.191	USH1C
1.079	2.587	CIT
1.079	6.466	FANCE
1.079	6.255	ITPR3
1.079	2.124	SPC25
1.079	5.243	SYP
1.078	5.52	ELMO1
1.078	4.049	RCAN2
1.077	4.14	GALNT7-DT
1.077	2.042	LINC00470
1.077	5.418	MCTP2
1.077	8.117	PACS1
1.077	3.052	ZNF681
1.076	8.023	AGAP1
1.076	7.443	CCNI2
1.076	11.458	MARCKS
1.075	4.817	ABCA7
1.075	6.014	TP53I11
1.074	22.717	ARMCX6
1.074	9.464	ARPIN
1.074	4.06	ATP6V0D1-DT
1.074	10.487	PYGB
1.074	4.364	WFDC1
1.073	4.318	LTBP1
1.072	8.935	LPCAT4
1.072	2.944	S100A6
1.072	2.776	TP63
1.072	19.732	TULP3
1.071	8.64	BTN2A3P
1.071	8.989	FOXRED2
1.071	3.3	LRCH2
1.071	3.624	MTA1-DT
1.071	7.762	TTC26
1.071	6.763	ZBTB47
1.07	4.637	ASB16
1.07	3.989	ASTN2
1.07	4.11	LRRC58-DT
1.07	15.708	PEA15
1.07	7.417	TCF3
1.07	13.593	YEATS2
1.069	7.034	DOCK11
1.069	3.43	EFEMP2
1.068	10.115	HDAC4
1.068	3.751	HRH1
1.068	10.672	IFT52
1.067	3.94	CD96
1.067	5.888	CHST2
1.067	3.259	H2BC11
1.065	10.354	ARL10
1.065	2.524	GEM
1.065	4.331	IGFBP7
1.065	5.33	OPHN1
1.065	13.871	UBE2Q2
1.064	7.949	JRK
1.064	7.851	NCOA3
1.064	4.356	PCDHGC3
1.064	6.77	PCDHGC4
1.063	7.092	PIK3R3
1.062	4.096	ADAMTS9
1.062	2.281	NACAD
1.062	3.273	TSPAN2
1.061	3.853	CENPH
1.061	2.952	EMID1
1.061	17.721	JADE2
1.06	8.941	NUAK1
1.058	16.654	CUL7
1.058	4.215	FAM72B
1.058	4.57	POLD1
1.058	6.337	PSPH
1.057	3.494	ABCD2
1.057	5.002	APOBEC3C
1.057	10.913	ARL6IP6
1.057	2.012	MIR4697HG
1.057	7.084	MYLIP
1.057	4.103	SOWAHA
1.056	3.489	FBXO32
1.056	9.189	ZSCAN20
1.055	3.088	INHBA-AS1
1.055	6.22	IPO9-AS1
1.055	10.278	SERF1B
1.054	3.818	DNM1P35
1.054	3.448	MAPK12
1.054	4.074	PAPLN
1.054	2.8	SLC16A9
1.054	6.806	TMEM117
1.053	6.981	ANXA2R-AS1
1.052	7.001	FAM168A
1.052	10.327	PRR12
1.052	3.526	TGFB1I1
1.052	8.648	ZNF439
1.051	6.004	ATP13A2
1.051	10.551	SERF1A
[truncated: 1,684 more rows]
